# Supplementary material for: Developing foundations for biomedical knowledgebases from literature using large language models – A systematic assessment
Source: Comput Struct Biotechnol J. 2025 Jul 24;27:3299–306. doi: 10.1016/j.csbj.2025.07.042 (PMC12329539; doi:10.1016/j.csbj.2025.07.042)
Supplement: Supplementary file 2 — Supplementary material [file mmc2.xlsx]

## Sheet: deepseek-reasoner_fewshot
id	Predictor	Feature	Model	Data Required	Biosample Required	Cancer	Species	Treatment	Cohort Details	Target Outcome	Correlation with Efficacy
PMC7017111	Early AFP Reduction (10-10 rule) (Source: 'early alpha-fetoprotein (AFP) >10% reduction (within 4 weeks) was the only independent predictor of best objective response')	Baseline AFP level ≥10 ng/mL and >10% reduction within 4 weeks of treatment (Source: 'An early AFP response was defined as >10% reduction from baseline level within 4 weeks of treatment.')	The predictor is applied to patients with baseline AFP ≥10 ng/mL; if a >10% reduction in AFP occurs within the first 4 weeks of treatment, it predicts objective response to immunotherapy. (Source: 'For patients with baseline AFP ≥10 ng/mL, significantly higher ORR (63.6% vs. 10.2%, p < 0.001) and disease control rate (81.8% vs. 14.3%, p < 0.001) were observed in those with early AFP reduction tha…	Protein Level - Serum AFP Test	Blood Sample	Liver - Hepatocellular Carcinoma	Human	anti-PD-1 - Nivolumab; anti-PD-1 - Pembrolizumab	This study: Hepatocellular Carcinoma, 95 patients enrolled, 90 evaluable for response	RECIST v1.1; Overall survival	positive
PMC9363980	RF16 (Source: "we developed an ensemble learning random forest classifier with 16 input features (hereafter called RF16)")	TMB, FCNA, HED, LOH in HLA-I, MSI status, BMI, sex, NLR, tumor stage, immunotherapy drug agent, age, cancer type, chemotherapy prior to ICB, albumin, platelets, HGB. Features are defined as: TMB (tumor mutational burden) calculated as total somatic non-synonymous mutations normalized to exonic coverage in mut/Mb; FCNA (fraction of copy number alteration) calculated as length of FACETS segments wi…	A random forest classifier trained using five-fold cross-validation and grid search for hyperparameter optimization. The model integrates 16 features to output a cancer type-specific probability of ICB response, with optimal cutpoints derived from Youden's index to classify patients as responders or non-responders. Training involved 80% of the cohort, with hyperparameters tuned via exhaustive gri…	Genomic - Tumor Mutational Burden; Genomic - Fraction of Copy Number Alteration; Genomic - HLA-I Evolutionary Divergence; Genomic - Loss of Heterozygosity in HLA-I; Genomic - Microsatellite Instability Status; Clinical - Body Mass Index; Clinical - Sex; Clinical - Blood Neutrophil-to-Lymphocyte Ratio; Clinical - Tumor Stage; Clinical - Immunotherapy Drug Class; Clinical - Age; Clinical - Cancer T…	Tumor Tissue; Blood Sample	Pan-cancer; Lung - Non-small Cell Lung Cancer; Skin - Melanoma; Others (including renal cell carcinoma, bladder, head and neck, colorectal cancer)	Human	anti-PD-1; anti-PD-L1; anti-CTLA-4; combination of anti-PD-1/PD-L1 and anti-CTLA-4	MSK-IMPACT cohort (Pan-cancer, 1,479 patients: training set 1,184, test set 295)	RECIST v1.1; Overall Survival; Progression-Free Survival	positive
PMC6693632	IMPRES (IMmuno-PREdictive Score) (Source: 'Here we build IMPRES, a predictor of ICB-response in melanoma which encompasses 15 pairwise transcriptomics relations between immune checkpoint genes.')	15 pairwise transcriptomics relations between immune checkpoint genes, defined as logical comparisons (e.g., gene A > gene B) based on normalized expression levels, with the final selected features including pairs such as CD40 > PD-1. (Source: 'Each predictive feature compares the expression of two checkpoint genes A and B, capturing a logical relation between their transcriptional levels (e.g., …	IMPRES is calculated by counting the number of fulfilled pairwise relations (true) in a tumor sample's transcriptomic data, yielding a score from 0 to 15; higher scores predict response to immune checkpoint blockade therapy. (Source: 'The prediction of spontaneous regression of a tumor sample from its expression data is simply made by counting the number of predictive feature pairs that are fulfi…	Transcript Level - RNA-seq	Tumor Tissue	Skin - Melanoma	Human	anti-PD-1; anti-CTLA-4	Dataset(s) for training: Neuroblastoma cohort (108 patients); Dataset(s) for validation: 9 published melanoma datasets (256 samples); MGH cohort (41 patients: 31 anti-PD-1, 10 anti-CTLA-4)	RECIST	positive
PMC6397669	CD3 and CD8 percentage biomarkers (Source: 'Pretherapy bone marrow and peripheral blood CD3 and CD8 were significantly predictive for response on flow-cytometry.')	Pre-therapy bone marrow aspirate CD3+ percentage, pre-therapy bone marrow aspirate CD8+ percentage, and pre-therapy peripheral blood CD3+ percentage. Cut-offs: BM CD3+ ≥13.2%, BM CD8+ ≥4.01%, PB CD3+ ≥20.5%. (Source: 'CD3+ and CD8+ cells in pretherapy BMAs were identified to be the best predictors of response, with optimal cut-offs of 13.2% and 4.01%, respectively.' and 'Pretherapy PB CD3+ was al…	Prediction is based on applying identified cut-offs to the measured percentages: patients with values above the cut-off are predicted to respond, as evidenced by higher overall response rates in clinical outcomes. (Source: 'The ORR was 56% in patients with pretherapy BM CD3+ ≥13.2% versus 23% in patients with CD3+ <13.2%.')	Flow Cytometry - CD3 Percentage; Flow Cytometry - CD8 Percentage	Bone Marrow Aspirate; Peripheral Blood	Blood - Acute Myeloid Leukemia	Human	anti-PD-1 - Nivolumab	70 patients with relapsed/refractory acute myeloid leukemia	Overall Response Rate; Overall Survival	positive
PMC7757858	Intratumor microbial signature. (Source: "To determine whether a specific intratumor microbial signature is correlated with the response to immunotherapy, we compared metastatic melanomas from patients who responded to immune checkpoint inhibitors (ICI) (n = 29) with those from patients who did not respond (n = 48).")	Abundances of specific bacterial taxa, such as Clostridium and Gardnerella vaginalis, determined via multiplexed 16S rDNA sequencing. (Source: "we did find multiple taxa that were differentially more (n = 18) or less (n = 28) abundant in the melanomas of responders compared with nonresponders (Fig. 5F, fig. S19, and table S15). Taxa that were more abundant in tumors of responders included Clostri…	The predictive model involves comparing the abundances of bacterial taxa between responders and non-responders to immune checkpoint inhibitors; higher abundance of certain taxa (e.g., Clostridium) correlates with response, while higher abundance of others (e.g., Gardnerella vaginalis) correlates with non-response. (Source: "Although we did not find significant changes in the load of bacteria betw…	Microbiome Composition - 16S rDNA Sequencing	Tumor Tissue	Skin - Melanoma	Human	anti-PD-1 OR anti-CTLA-4	Melanoma cohort treated with immune checkpoint inhibitors: 77 patients total (29 responders, 48 non-responders)	Response to Immune Checkpoint Inhibitors	Positive for responder-enriched taxa (e.g., Clostridium), negative for non-responder-enriched taxa (e.g., Gardnerella vaginalis)
PMC6057471	HLA class I genotype. (Source: We determined the HLA-I genotype of 1535 advanced cancer patients treated with immune checkpoint blockade (ICB).)	Heterozygosity at HLA-I loci (A, B, C), determined by genotyping from normal DNA using DNA sequencing or a clinically validated HLA typing assay; specific alleles including HLA-B44 supertype and HLA-B62 supertype (e.g., HLA-B*15:01). (Source: Maximal heterozygosity at HLA-I loci (“A,” “B,” and “C”) improved overall survival; patients with the HLA-B44 supertype had extended survival, whereas the H…	Survival analysis using Cox proportional hazard regression models to compare overall survival between groups based on HLA characteristics, with multivariable adjustments for factors like mutation load and age. (Source: We examined HLA-I variation at each of the genes (HLA-A, -B, and -C) in cohort 1 and cohort 2 by using a Cox proportional hazard regression model to examine overall survival probab…	Genetic Data - HLA Genotyping	Blood Sample	Skin - Melanoma	Human	anti-CTLA-4 - Ipilimumab; anti-PD-1 - Nivolumab; anti-PD-1 - Pembrolizumab	Cohort 1: 369 patients (269 Melanoma, 100 NSCLC); Cohort 2: 1166 patients (Various cancers, including Melanoma and NSCLC)	Overall Survival	positive
PMC9240063	Network-Based Biomarkers (NetBio) (Source: 'we implemented a network-based approach, in which we identified biological pathways located proximal to immunotherapy targets in a PPI network. We then used the selected biological pathways to predict the immunotherapy response and considered these pathways as Network-Based Biomarkers (NetBio).')	Expression levels of selected Reactome pathways enriched with genes proximal to ICI targets (e.g., PD1, PD-L1, CTLA4), calculated via single-sample Gene Set Enrichment Analysis (ssGSEA) for normalized enrichment scores (NES). (Source: 'To estimate the pathway expression levels, we used Reactome pathways downloaded from the MSigDB database and performed single-sample GSEA (ssGSEA) using the GSVA R…	Logistic regression model trained on the pathway expression levels to predict immunotherapy response (responders vs. non-responders), validated through leave-one-out cross-validation (LOOCV) and across-study predictions. (Source: 'we applied logistic regression to train the ML model' and 'For LOOCV, we considered cohorts that agree with the following criteria... we used the LeaveOneOut function f…	Transcript Level - RNA-seq	Tumor Tissue	Skin - Melanoma; Stomach - Gastric Cancer; Bladder	Human	anti-PD-1 - Nivolumab; anti-PD-1 - Pembrolizumab; anti-PD-L1 - Atezolizumab; anti-CTLA-4 - Ipilimumab	Gide et al. (Melanoma, 91 patients); Liu et al. (Melanoma, 121 patients); Kim et al. (Gastric Cancer, 45 patients); IMvigor210 (Bladder Cancer, 348 patients); Auslander et al. (Melanoma, 37 patients); Prat et al. (Melanoma, 25 patients); Riaz et al. (Melanoma, 49 patients); Huang et al. (Melanoma, 13 patients)	RECIST v1.1; Overall Survival	positive
PMC8913830	PSscore. (Source: "We developed the PSscore as a measure for pyroptosis regulation patterns.")	Differentially expressed genes (DEGs) identified from pyroptosis regulation patterns, used to calculate PSscore via principal component analysis. (Source: "We identified pyroptosis-related DEGs from the TCGA-CGGA meta-cohort... Then, a pyroptosis scoring scheme was developed to quantify the pyroptosis modification level of the patients by using principal component analysis (PCA). Component 1 and …	PSscore is calculated using principal component analysis (PCA) on the DEGs; high PSscore predicts enhanced response to anti-PD-1 immunotherapy based on its correlation with tumor immune microenvironment characteristics. (Source: "a pyroptosis scoring scheme was developed to quantify the pyroptosis modification level of the patients by using principal component analysis (PCA)." and "Analysis of PS…	Transcript Level - RNA-seq; Transcript Level - PCR Array	Tumor Tissue	Brain - Glioma	Human	anti-PD-1	TCGA glioma cohort (N=896); CGGA cohorts (mRNAseq-693, N=693 and mRNAseq-325, N=325); External validation cohort (N=10)	Overall survival; Response to anti-PD-1 immunotherapy	positive
PMC10045974	PD1+ Granulocytes (Source: "A low-baseline PD1+ peripheral granulocyte percentage turned out to predict responder patients (mean ±SD of PD1+ granulocyte percentage in responders versus non-responders: 9.9 ± 9.1 vs. 29.2 ± 17.6; student’s t-test, p < 0.01).")	Baseline percentage of PD1+ granulocytes in peripheral blood, determined using flow cytometry with side scatter (SSC) versus CD45 plots and specific antibodies (anti-CD45, anti-PD1, anti-PD-L1). (Source: "Flow cytometry analysis was performed on peripheral blood collected in EDTA vials at baseline immediately before atezolizumab–bevacizumab infusion. A total of 100 µL of blood were incubated for …	Patients are categorized into low or high PD1+ granulocyte groups based on the mean percentage value, and response to immunotherapy is predicted by comparing response rates (e.g., partial response or stable disease vs. progressive disease per RECIST 1.1 criteria) and time to progression (TTP) using statistical tests like Student's t-test and log-rank test. (Source: "when patients were separated a…	Expression Level - Flow Cytometry	Blood Sample	Liver - Hepatocellular Carcinoma	Human	anti-PD-L1 - Atezolizumab + Bevacizumab	Prospective cohort: Hepatocellular Carcinoma, 34 patients	RECIST v1.1; Time to Progression	negative

## Sheet: deepseek-reasoner_zeroshot
id	Predictor	Feature	Model	Data Required	Biosample Required	Cancer	Species	Treatment	Cohort Details	Target Outcome	Correlation with Efficacy
PMC7017111	10-10 rule of early AFP response (Source: 'a 10-10 rule of early AFP response can predict objective response and survival to ICI treatment in unresectable HCC')	Baseline alpha-fetoprotein (AFP) level ≥10 ng/mL and >10% reduction in AFP within 4 weeks of treatment (Source: 'For patients with baseline AFP ≥10 ng/mL, significantly higher ORR (63.6% vs. 10.2%, p < 0.001) and disease control rate (81.8% vs. 14.3%, p < 0.001) were observed in those with early AFP reduction than those without' and 'early AFP reduction >10%')	The predictor uses multivariate logistic regression to identify early AFP reduction as an independent predictor of objective response, with an odds ratio of 7.259, and is applied by assessing the defined AFP reduction criteria for prediction. (Source: 'In multivariate analysis, early AFP response was the only independent predictor of best objective response (odds ratio: 7.259, p = 0.001)')	Alpha-fetoprotein (AFP) Level - Chemiluminescent Microparticle Immunoassay	Blood sample	Hepatocellular Carcinoma	Human	anti-PD-1 - nivolumab or pembrolizumab	Unresectable Hepatocellular Carcinoma, 95 patients	Objective response rate (ORR) based on RECIST v1.1 and Overall Survival (OS)	Positive
PMC9363980	RF16. (Source: we developed an ensemble learning random forest classifier with 16 input features (hereafter called RF16).)	Tumor mutational burden (TMB), fraction of copy number alteration (FCNA), HLA-I evolutionary divergence (HED), loss of heterozygosity (LOH) status in HLA-I, microsatellite instability (MSI) status, body mass index (BMI), sex, blood neutrophil-to-lymphocyte ratio (NLR), tumor stage, immunotherapy drug agent, age, cancer type, whether the patient received chemotherapy before immunotherapy, blood le…	A random forest classifier trained using the scikit-learn package in Python, with exhaustive grid search and five-fold cross-validation on 80% of the data (training subset), optimized with hyperparameters n_estimators=1000, max_depth=8, min_samples_leaf=20, min_samples_split=2, to predict immunotherapy response as a binary classification (responder or non-responder). (Source: We implemented a ran…	Genomic features (e.g., tumor mutational burden, fraction of copy number alteration, HLA-I evolutionary divergence, loss of heterozygosity in HLA-I, microsatellite instability status), molecular features, clinical features (e.g., age, sex, body mass index, tumor stage), demographic features, blood markers (e.g., neutrophil-to-lymphocyte ratio, albumin levels, platelet counts, hemoglobin levels), …	Tumor tissue and blood sample	Pan-cancer (including Non-small Cell Lung Cancer, Melanoma, Renal Cell Carcinoma, Bladder Cancer, Head and Neck Cancer, Colorectal Cancer, and others)	Human	anti-PD-1/PD-L1 or anti-CTLA-4 - not specified	MSK-IMPACT cohort: 1,479 patients across 16 cancer types; training set: 1,184 patients, test set: 295 patients	Response to immune checkpoint blockade (based on RECIST v1.1), Overall Survival, Progression-Free Survival	Positive
PMC6693632	IMPRES (Source: "Here we build IMPRES, a predictor of ICB-response in melanoma which encompasses 15 pairwise transcriptomics relations between immune checkpoint genes.")	15 pairwise transcriptomics relations between immune checkpoint genes, each capturing a logical relation (e.g., A > B) comparing the expression of two genes. (Source: "Each predictive feature compares the expression of two checkpoint genes A and B, capturing a logical relation between their transcriptional levels (e.g., A > B).")	The model is trained on neuroblastoma data via feature selection to predict spontaneous regression, and prediction for ICB response in melanoma is made by counting the number of fulfilled pairwise relations in a sample's transcriptomics data, resulting in an IMPRES score (0–15). (Source: "We built a predictor of spontaneous regression in NB... resulting in 15 most predictive features... Based on …	Transcriptomics - RNA-sequencing data of immune checkpoint genes	tumor tissue	Melanoma - Metastatic Melanoma	Human	anti-PD-1 and anti-CTLA-4	Neuroblastoma: 108 patients for predictor discovery; Melanoma: 297 samples across 10 datasets (9 published and 1 new) for validation, including 31 anti-PD-1 patients and 10 anti-CTLA-4 patients	Clinical response (responders vs. non-responders), overall survival, progression-free survival	Positive
PMC6397669	CD3+ and CD8+ Biomarkers (Source: 'Pretherapy bone marrow and peripheral blood CD3 and CD8 were significantly predictive for response on flow-cytometry.')	CD3+ percentage in bone marrow aspirate (BMA), CD8+ percentage in bone marrow aspirate (BMA), and CD3+ percentage in peripheral blood (PB), with optimal cut-offs of 13.2% for BMA CD3+, 4.01% for BMA CD8+, and 20.5% for PB CD3+, determined via flow cytometry. (Source: 'Optimal cut-offs for predicting responses were identified using the Youden index. CD3+ and CD8+ cells in pretherapy BMAs were iden…	Univariate logistic regression models were fitted to evaluate relationships between immune markers and clinical responses, and optimal cut-offs were identified by maximizing the Youden Index. The model uses these cut-offs to predict immunotherapy response, classifying patients as responders or non-responders based on whether marker percentages exceed the thresholds. (Source: 'Univariate logistic …	CD3 Percentage, CD8 Percentage	Bone Marrow Aspirate, Peripheral Blood	Acute Myeloid Leukemia - Relapsed/Refractory	Human	anti-PD-1 - nivolumab	Relapsed/Refractory Acute Myeloid Leukemia, 70 patients	Overall Response Rate (ORR)	Positive
PMC7757858	Intratumor Microbial Signature (Source: 'we compared metastatic melanomas from patients who responded to immune checkpoint inhibitors (ICI) (n = 29) with those from patients who did not respond (n = 48)')	Differentially abundant bacterial taxa, including taxa more abundant in responders (e.g., Clostridium) and less abundant in responders (e.g., Gardnerella vaginalis) (Source: 'we did find multiple taxa that were differentially more (n = 18) or less (n = 28) abundant in the melanomas of responders compared with nonresponders. Taxa that were more abundant in tumors of responders included Clostridium…	Differential abundance analysis using binomial tests to identify and validate taxa associated with immunotherapy response, based on comparing taxa frequencies between responder and nonresponder cohorts (Source: 'A binomial test was used to calculate the P values for the enrichment or depletion of bacterial taxa in the responder cohort versus the nonresponder cohort')	Bacterial Taxa Abundance - 16S rDNA Sequencing	Tumor tissue	Melanoma - metastatic	Human	anti-PD-1 - not specified	Melanoma (metastatic), 77 patients (29 responders, 48 non-responders)	Response to immune checkpoint inhibitors	Positive
PMC6057471	HLA class I genotype (Source: "Patient HLA class I genotype influences cancer response to checkpoint blockade immunotherapy")	Heterozygosity at all HLA-I loci (HLA-A, HLA-B, HLA-C), specific HLA supertypes (e.g., HLA-B44 for extended survival, HLA-B62 including HLA-B*15:01 for poor survival), and somatic loss of heterozygosity (LOH) at HLA-I. Features are determined by high-resolution HLA-I genotyping from normal DNA using DNA sequencing or clinically validated assays, with heterozygosity defined as maximal diversity ac…	Prediction of immunotherapy response is based on survival analysis using Cox proportional hazard regression models to associate HLA features with overall survival after immune checkpoint blockade therapy. The model assesses hazard ratios and statistical significance from patient cohorts, incorporating features like heterozygosity and supertypes in univariate and multivariable analyses. (Source: "…	HLA Class I Genotype	Blood Sample	Melanoma	Human	anti-CTLA-4 or anti-PD-1	Cohort 1: 369 patients with advanced cancer (269 melanoma, 100 NSCLC); Cohort 2: 1166 patients with various cancers including melanoma; melanoma subsets used for supertype analysis	Overall Survival	Positive
PMC9240063	NetBio. (Source: "we present a machine learning (ML) framework that leverages network-based analyses to identify ICI treatment biomarkers (NetBio)" and "we considered these pathways as Network-Based Biomarkers (NetBio)")	Expression levels of biological pathways (Reactome pathways) enriched with genes proximal to ICI targets, selected via network propagation and hypergeometric test. (Source: "We selected biological pathways (Reactome pathways) enriched with the genes" and "we used the expression levels of the input features")	Logistic regression trained on the expression levels of NetBio pathways to predict immunotherapy response, using within-study or across-study cross-validation. (Source: "we applied logistic regression to train the ML model" and "Using the expression levels of the input features, we applied logistic regression")	Gene Expression - RNA Sequencing	tumor tissue	Melanoma, Gastric Cancer, Bladder Cancer	Human	anti-PD-1 - nivolumab, pembrolizumab; anti-PD-L1 - atezolizumab; anti-CTLA-4 - ipilimumab	Melanoma: Gide cohort (n=91), Liu cohort (n=121); Metastatic Gastric Cancer: Kim cohort (n=45); Bladder Cancer: IMvigor210 cohort (n=348)	Drug Response (RECIST), Overall Survival, Progression-Free Survival	positive
PMC8913830	PSscore. (Source: 'We developed the PSscore as a measure for pyroptosis regulation patterns.')	Expression levels of pyroptosis-related differentially expressed genes (DEGs). (Source: 'overlapping genes identified from different pyroptosis gene clusters were selected and used for the OS analysis.')	PSscore is calculated using principal component analysis (PCA) on the selected pyroptosis-related DEGs to quantify pyroptosis regulation patterns. (Source: 'PSscore was defined by using a method analogous to GGI... using principal component analysis (PCA).')	Gene Expression Levels (from RNA-seq or PCR Arrays)	tumor tissue	Glioma	Human	anti-PD-1	Discovery: Glioma, 1716 patients (TCGA and CGGA cohorts); Validation: Glioma, 10 patients (external clinical cohort)	Overall survival and response to immune checkpoint blockade therapy (measured by immunophenoscore)	Positive
PMC10045974	Low-baseline PD1+ granulocyte percentage. (Source: 'A low-baseline PD1+ peripheral granulocyte percentage identified patients likely to benefit from atezolizumab–bevacizumab.')	Baseline percentage of PD1+ granulocytes in peripheral blood. (Source: 'Study tests consisted of cytofluorimetric quantification of CD45+, PD1+, and PD-L1+ peripheral granulocyte populations... Granulocytes were identified by using side scatter (SSC) versus CD45 flow cytometric plots.')	Prediction uses a threshold based on the mean percentage of PD1+ granulocytes to categorize patients into high or low groups; lower values predict better response. Validated with statistical tests including Student's t-test and log-rank test for time to progression. (Source: 'Patients were separated according to the mean percentage of PD1+ granulocytes... a longer TTP could be observed in patient…	Baseline PD1+ Granulocyte Percentage measured by flow cytometry	Blood sample	Hepatocellular Carcinoma	Human	anti-PD-L1 - Atezolizumab	Hepatocellular Carcinoma, 34 patients	Response based on RECIST 1.1 criteria and Time to Progression (TTP)	Negative

## Sheet: gemini-2.5_fewshot
id	Predictor	Feature	Model	Data Required	Biosample Required	Cancer	Species	Treatment	Cohort Details	Target Outcome	Correlation with Efficacy
PMC10045974	Low-baseline PD1+ peripheral granulocyte percentage. (Source: Simple Summary, Abstract, Conclusions)	Baseline percentage of PD1+ peripheral granulocytes. This was quantified using cytofluorimetric analysis of peripheral blood, identifying granulocytes by side scatter (SSC) versus CD45 flow cytometric plots and then assessing PD1 expression using anti-human PD1 antibody. (Source: Abstract, Methods, Results)	Patients were stratified into high and low subgroups based on the mean percentage of baseline PD1+ granulocytes as a cutoff. The association with treatment response (partial response/stable disease vs. progressive disease) was assessed using unpaired Student’s t-tests. Differences in time to progression (TTP) were evaluated using Kaplan–Meier survival curves with log-rank tests. (Source: Abstract…	Protein Level - Flow Cytometry	Blood Sample	Liver - Hepatocellular Carcinoma	Human; Mouse	anti-PD-L1 - Atezolizumab	Dataset(s) for biomarker discovery: A prospective Italian cohort (Hepatocellular Carcinoma, 34 patients)	RECIST v1.1; Time to Progression	negative
PMC6057471	Patient HLA class I genotype (Source: Patient HLA class I genotype influences cancer response to checkpoint blockade immunotherapy)	HLA-I genotype of 1535 advanced cancer patients, including zygosity at HLA-I genes (HLA-A, -B, and -C), individual HLA-I germline alleles, HLA-I supertypes (e.g., B44, B62), and somatic loss of heterozygosity (LOH) at HLA-I. (Source: We determined the HLA-I genotype of 1535 advanced cancer patients treated with immune checkpoint blockade (ICB).; We examined HLA-I variation at each of the genes (H…	Survival and genetic association analyses were performed using a Cox proportional hazard regression model to examine overall survival probability. Multivariable Cox regression modeling was also used, adjusting for mutation load, tumor stage, age, and drug class. (Source: We performed survival and genetic association analyses to address two hypotheses: (i) Zygosity at HLA-I genes influences surviv…	Genetic - HLA-I Genotyping	Normal Tissue; Tumor Tissue	Pan-cancer; Skin - Melanoma; Lung - Non-small Cell Lung Cancer	Human	anti-CTLA-4; anti-PD-1; anti-PD-L1; anti-CTLA-4 + anti-PD-1	Dataset(s) for discovery/validation: Cohort 1 (Pan-cancer, 369 patients, including 269 Melanoma and 100 NSCLC); Cohort 2 (Pan-cancer, 1166 patients, including Melanoma and NSCLC)	Overall Survival	HLA-I heterozygosity: positive; HLA-B44 supertype: positive; HLA-B62 supertype: negative; Somatic LOH at HLA-I: negative
PMC6397669	Pretherapy bone marrow and peripheral blood CD3 and CD8 T-cell percentages. (Source: Summary, Interpretation)	Pretherapy bone marrow aspirate (BMA) CD3+ cells (optimal cut-off: ≥13.2%); Pretherapy bone marrow aspirate (BMA) CD8+ cells (optimal cut-off: ≥4.01%); Pretherapy peripheral blood (PB) CD3+ cells (optimal cut-off: ≥20.5%). (Source: Summary, Results, Discussion)	Univariate logistic regression models were fitted to evaluate the relationships between the immune markers and clinical responses. Optimal cut-offs for predicting responses were identified by maximizing the Youden Index. (Source: Statistical Analysis)	Cellular Level - Flow Cytometry; Cellular Level - Mass Cytometry; Protein Level - Immunohistochemistry	Bone Marrow Aspirate; Peripheral Blood; Bone Marrow Tissue	Acute Myeloid Leukemia (AML)	Human	anti-PD-1 - Nivolumab	Single arm Phase 2 study (NCT02397720) (Acute Myeloid Leukemia, 70 patients)	Overall Response Rate (ORR); Overall Survival; Event-Free Survival; Duration of Response	positive
PMC6693632	IMPRES (IMmuno-PREdictive Score)	15 pairwise transcriptomics relations between 28 selected immune checkpoint genes. Each feature compares the quantile-normalized expression of two checkpoint genes (A and B), capturing a logical relation (e.g., A > B). The 28 genes were selected from a list of 45 immune checkpoint genes, focusing on pairs where at least one gene is among CTLA-4, CD28, CD80/CD86, PD-1, and PD-L1.	IMPRES was built by first training a predictor of spontaneous regression in neuroblastoma (NB) using transcriptomics data from 108 NB patients. A feature selection procedure identified 15 most predictive pairwise relations between immune checkpoint genes. For a given tumor sample, the IMPRES score is calculated by counting the number of these 15 predictive feature pairs that are fulfilled (true) …	Transcript Level - RNA-seq	Tumor Tissue	Skin - Melanoma	Human	anti-PD-1 - Pembrolizumab; anti-CTLA-4 - Ipilimumab	Dataset(s) for biomarker discovery: Neuroblastoma (108 patients); Dataset(s) for validation: Melanoma (297 samples from 10 datasets)	Response; Overall Survival; Progression-Free Survival	positive
PMC7017111	10-10 rule of early AFP response (Source: In conclusion, a 10-10 rule of early AFP response can predict objective response and survival to ICI treatment in unresectable HCC.)	Early alpha-fetoprotein (AFP) reduction >10% from baseline level within 4 weeks of treatment, for patients with baseline AFP ≥10 ng/mL. (Source: In this study, we proposed a novel 10-10 rule to early predict ICI response based on baseline AFP level ≥10 ng/mL, and 10% reduction within 4 weeks of treatment.); Child–Pugh class and Albumin-bilirubin (ALBI) grade (Source: ALBI grade and Child–Pugh cla…	Univariate and multivariate analyses were used to identify predictors of objective response, with early AFP response being an independent predictor (odds ratio: 7.259). Survival was estimated using the Kaplan–Meier method and compared by the log-rank test, and Cox’s proportional-hazard model was used to identify prognostic factors for survival, including early AFP response, Child–Pugh class, and …	Protein Level - ELISA Test	Blood Sample	Liver - Hepatocellular Carcinoma	Human	anti-PD-1 - Nivolumab; anti-PD-1 - Pembrolizumab	Main Cohort: Taipei Veterans General Hospital (HCC, 95 patients)	RECIST; Overall Survival; Time to Response; Disease Control Rate	positive
PMC7757858	Intratumor microbial signature (differential abundance of bacterial taxa). (Source: To determine whether a specific intratumor microbial signature is correlated with the response to immunotherapy, we compared metastatic melanomas from patients who responded to immune checkpoint inhibitors (ICI) (n = 29) with those from patients who did not respond (n = 48).)	Bacterial taxa that were differentially more (n = 18) or less (n = 28) abundant in the melanomas of responders compared with nonresponders. Specifically, taxa more abundant in responders included Clostridium, while Gardnerella vaginalis was more abundant in nonresponders. (Source: we did find multiple taxa that were differentially more (n = 18) or less (n = 28) abundant in the melanomas of respon…	The correlation was determined by comparing metastatic melanomas from patients who responded to immune checkpoint inhibitors (ICI) with those who did not respond. A binomial test was used to calculate the P values for the enrichment or depletion of bacterial taxa in the responder cohort versus the nonresponder cohort. (Source: To determine whether a specific intratumor microbial signature is corr…	Genetic - 16S rDNA PCR sequencing	Tumor Tissue	Skin - Melanoma (metastatic)	Human	anti-Checkpoint Inhibitor	Melanoma (metastatic) patients (n=77)	Clinical Response	positive (Clostridium); negative (Gardnerella vaginalis)
PMC8913830	PSscore (Pyroptosis Score) (Source: Next, pyroptosis regulation patterns were measured by the PSscore model based on principal component analysis algorithms.)	Differentially expressed genes (DEGs) identified from different clusters of pyroptosis samples. (Source: We first normalized the DEGs identified from different clusters of pyroptosis samples among all TCGA and CGGA samples.)	A pyroptosis scoring scheme (PSscore) was developed to quantify the pyroptosis modification level of the patients by using principal component analysis (PCA). Component 1 and component 2 were chosen as signature scores. (Source: Then, a pyroptosis scoring scheme was developed to quantify the pyroptosis modification level of the patients by using principal component analysis (PCA). Component 1 and…	Transcript Level - RNA-seq (FPKM values); Transcript Level - RT2 Profiler PCR Arrays	Tumor Tissue	Glioma	Human	anti-PD-1; anti-PD-L1; anti-CTLA-4	Dataset(s) for biomarker discovery: TCGA and CGGA databases (1716 glioma samples) Dataset(s) for validation: Affiliated Hospital of Qingdao University (10 human glioma tissues specimens)	Overall Survival; Immunophenoscore (IPS)	positive
PMC9240063	NetBio (Network-based Biomarkers) machine learning framework. (Source: Here, we present a machine learning (ML) framework that leverages network-based analyses to identify ICI treatment biomarkers (NetBio) that can make robust predictions.)	Expression levels of Network-Based Biomarkers (NetBio pathways), which are biological pathways (Reactome pathways) significantly enriched with the top 200 genes having the highest influence scores from network propagation using ICI targets (e.g., PD1, PD-L1, CTLA4) as seed genes. These features can also be combined with Tumor Mutational Burden (TMB). (Source: To identify robust drug-response biom…	A logistic regression model was trained using the expression levels of NetBio pathways as input features. The model was tested for predictive performance in predicting drug response (reduced tumor size) or patient's survival, using within-study cross-validations (e.g., Leave-one-out cross-validation, Monte-Carlo cross-validation) and across-study predictions. Other models like Support Vector Clas…	Transcript Level - RNA-seq; Genetic - Somatic Mutation Data	Tumor Tissue	Skin - Melanoma; Stomach - Gastric Cancer; Urinary Tract - Bladder Cancer	Human	anti-PD-1 - Nivolumab; anti-PD-1 - Pembrolizumab; anti-PD-L1 - Atezolizumab; anti-CTLA-4 - Ipilimumab	Dataset(s) for biomarker discovery/training: Gide et al. (Melanoma, n=91) Liu et al. (Melanoma, n=121) Kim et al. (Metastatic Gastric Cancer, n=45) IMvigor210 (Bladder Cancer, n=348) Dataset(s) for validation/testing: Auslander et al. (Melanoma, n=37) Prat et al. (Melanoma, n=25) Riaz et al. (Melanoma, n=49) Huang et al. (Melanoma, n=13) TCGA SKCM (Melanoma, n=103) TCGA STAD (Stomach Adenocarcino…	RECIST; Overall Survival; Progression-Free Survival; Cancer Recurrence	positive
PMC9363980	RF16 (ensemble learning random forest classifier)	The model incorporated 16 input features: tumor mutational burden (TMB), fraction of copy number alteration (FCNA), HLA-I evolutionary divergence (HED), loss of heterozygosity (LOH) status in HLA-I, microsatellite instability (MSI) status, body mass index (BMI), sex, blood neutrophil-to-lymphocyte ratio (NLR), tumor stage, immunotherapy drug agent, age, cancer type, whether the patient received c…	An ensemble learning random forest classifier (RF16) was implemented using the scikit-learn package in Python. The dataset of 1,479 patients across 16 cancer types was randomized by cancer type into a training subsample (80%, n=1,184) and a test subsample (20%, n=295). The model was trained on the training data using five-fold cross-validation to predict ICB response (binary classification: respo…	Genomic Data - Next-Generation Sequencing; Clinical Data; Demographic Data; Blood Test Results	Tumor Tissue; Normal Tissue; Blood Sample	Pan-cancer; Melanoma; Lung - Non-small Cell Lung Cancer; Bladder; Kidney - Renal Cell Carcinoma; Head and Neck - Head and Neck Squamous Cell Carcinoma; Colorectal; Esophagus; Brain - Glioma; Breast; Lung - Small Cell Lung Cancer; Skin - Non-melanoma; Sarcoma; Stomach - Gastric Cancer; Pancreas; Prostate; Thyroid	Human	anti-CTLA-4; anti-PD-1; anti-PD-L1; anti-PD-1 - Pembrolizumab	MSK-IMPACT cohort (Pan-cancer, 1479 patients, split into training (n=1184) and test (n=295) sets)	RECIST v1.1; Overall Survival; Progression-Free Survival	positive

## Sheet: gemini-2.5_zeroshot
id	Predictor	Feature	Model	Data Required	Biosample Required	Cancer	Species	Treatment	Cohort Details	Target Outcome	Correlation with Efficacy
PMC10045974	Low-baseline PD1+ granulocyte percentage. (Source: 'A low-baseline PD1+ peripheral granulocyte percentage turned out to predict responder patients (mean ±SD of PD1+ granulocyte percentage in responders versus non-responders: 9.9 ± 9.1 vs. 29.2 ± 17.6; student’s t -test, p < 0.01).')	The feature is the baseline percentage of PD1+ peripheral granulocytes. This was determined by cytofluorimetric quantification of CD45+, PD1+, and PD-L1+ peripheral granulocyte populations from peripheral blood collected in EDTA vials. Granulocytes were identified using side scatter (SSC) versus CD45 flow cytometric plots. Blood samples were incubated with anti-human CD45 antibody (clone REA747),…	The predictive model involved comparing the baseline percentage of PD1+ granulocytes between responder and non-responder patients using unpaired Student’s t-tests. Patients were categorized as 'responders' if they achieved a partial response or stable disease, and 'non-responders' if they showed progressive disease, based on RECIST 1.1 criteria. Additionally, patients were stratified into 'high' …	Percentage of PD1+ granulocytes by flow cytometry	Peripheral blood	Hepatocellular Carcinoma (HCC)	Human	anti-PD-L1 - Atezolizumab	Advanced HCC, 34 patients, Italian cohort	Response to treatment (RECIST 1.1), Time to Progression (TTP)	Negative
PMC6057471	Patient HLA class I genotype characteristics (Source: Patient HLA class I genotype influences cancer response to checkpoint blockade immunotherapy)	Patient HLA class I genotype, specifically: 1. Zygosity at HLA-I loci (HLA-A, -B, and -C), determined as maximal heterozygosity or homozygosity in at least one locus. (Source: Maximal heterozygosity at HLA-I loci (“A,” “B,” and “C”) improved overall survival after ICB compared with patients who were homozygous for at least one HLA locus.) 2. Presence of specific HLA-I supertypes (e.g., HLA-B44, H…	The predictive model is based on statistical association analyses, primarily using Cox proportional hazard regression models to examine overall survival probability. Both univariate and multivariable Cox regression modeling were employed, with multivariable models adjusting for factors such as mutation load, tumor stage, age, and drug class. (Source: We performed survival and genetic association …	HLA Class I Genotyping (from DNA sequencing data or clinically validated HLA typing assay); Tumor Mutational Burden (from exome sequencing or targeted next-generation sequencing); T cell receptor CDR3 sequencing (TCR-seq)	Normal DNA; Tumor Tissue	Melanoma; Non-small Cell Lung Cancer (NSCLC); Other advanced cancer types	Human	anti-PD-1; anti-CTLA-4; anti-PD-L1; combination of anti-PD-1/PD-L1 and anti-CTLA-4	Cohort 1: 369 patients (269 advanced melanoma, 100 advanced NSCLC); Cohort 2: 1166 patients (various cancer types including melanoma and NSCLC); Total: 1535 advanced cancer patients	Overall Survival	Positive for: Maximal HLA-I heterozygosity, HLA-B44 supertype, Higher on-therapy TCR CDR3 clonality. Negative for: HLA-I homozygosity (at least one locus), HLA-B62 supertype (including HLA-B*15:01), Somatic loss of heterozygosity (LOH) at HLA-I, HLA-II homozygosity at HLA-DP
PMC6397669	Pretherapy bone marrow (BM) and peripheral blood (PB) CD3+ and CD8+ cell percentages.	The features are the percentages of CD3+ and CD8+ cells in pretherapy bone marrow aspirates (BMAs) and CD3+ cells in peripheral blood (PB). Specifically: pretherapy BM CD3+ cell percentage (optimal cut-off: 13.2%), pretherapy BM CD8+ cell percentage (optimal cut-off: 4.01%), and pretherapy PB CD3+ cell percentage (optimal cut-off: 20.5%). These percentages were determined by multiparametric flow-…	Univariate logistic regression models were fitted to evaluate the relationships between the immune markers (CD3+, CD8+) and clinical responses. Optimal cut-offs for these markers were identified by maximizing the Youden Index. Patients with pretherapy BM CD3+ ≥13.2%, pretherapy BM CD8+ >4.01%, or pretherapy PB CD3+ ≥20.5% were predicted to have an improved overall response rate (ORR). (Source: 'U…	Pretherapy CD3+ T cell percentage/density (Flow Cytometry, Immunohistochemistry); Pretherapy CD8+ T cell percentage/density (Flow Cytometry, Immunohistochemistry); Pretherapy CD4+ T effector cell percentage (Flow Cytometry); Pretherapy CD45RA+PD1loTbethiEomeslo CD8+ T cell cluster frequency (Mass Cytometry); Pretherapy PD-1/Ki-67/RORγT/ICOS co-expressing CD4+ T cell cluster (Th17-like) frequency …	Bone Marrow Aspirate, Peripheral Blood	Acute Myeloid Leukemia - Relapsed/Refractory Acute Myeloid Leukemia	Human	anti-PD-1 - Nivolumab (in combination with Azacitidine)	Single arm, open-label, non-randomized Phase 2 study; Relapsed/Refractory AML patients (n=70), including HMA-naïve (n=25) and HMA pre-treated (n=45)	Overall Response Rate (ORR), Complete Remission (CR), Complete Remission with insufficient recovery of counts (CRi), Partial Remission (PR), Hematologic Improvement (HI), Overall Survival (OS)	Positive: Higher pretherapy CD3+ T cell percentage/density, higher pretherapy CD8+ T cell percentage/density, higher pretherapy CD4+ T effector cell percentage, higher pretherapy CD45RA+PD1loTbethiEomeslo CD8+ T cell cluster frequency. Negative: Higher pretherapy PD-1/Ki-67/RORγT/ICOS co-expressing CD4+ T cell cluster (Th17-like) frequency, increased post-therapy CTLA-4 expression on CD4+ T effec…
PMC6693632	IMPRES (Source: Here we build IMPRES, a predictor of ICB-response in melanoma)	IMPRES encompasses 15 pairwise transcriptomics relations between immune checkpoint genes. These features compare the normalized expression levels of two immune checkpoint genes (A and B), capturing a logical relation (e.g., A > B). These 15 features were selected from a pool of 294 potential gene pairs involving 28 immune checkpoint genes, where at least one gene in the pair is among CTLA-4, CD28…	IMPRES was built based on the conjecture that immune mechanisms underlying spontaneous regression in neuroblastoma (NB) can predict ICB response in melanoma. A predictor of spontaneous regression in NB was developed using transcriptomics data from 108 NB patients. Feature selection was performed using a hill climbing aggregative procedure with 500 iterations of five-fold cross-validation on the N…	Gene Expression - RNA-seq	Tumor tissue	Melanoma	Human	anti-PD-1; anti-CTLA-4; anti-PD-1/anti-CTLA-4 combination	Discovery: Neuroblastoma (108 patients); Validation: Melanoma (9 published datasets, 256 patients; 1 newly generated dataset, 41 patients; total 297 patients)	Response to immune checkpoint blockade therapy; Overall Survival; Progression-Free Survival	Positive
PMC7017111	10-10 rule of early AFP response (Source: In conclusion, a 10-10 rule of early AFP response can predict objective response and survival to ICI treatment in unresectable HCC.)	Baseline alpha-fetoprotein (AFP) level ≥10 ng/mL and >10% reduction from baseline AFP level within 4 weeks of treatment. (Source: In this study, we proposed a novel 10-10 rule to early predict ICI response based on baseline AFP level ≥10 ng/mL, and 10% reduction within 4 weeks of treatment. An early AFP response was defined as >10% reduction from baseline level within 4 weeks of treatment.)	The predictor was identified through statistical analysis. In multivariate analysis, early AFP response was found to be the only independent predictor of best objective response to ICI treatment (odds ratio: 7.259, p = 0.001). The rule predicts response by observing significantly higher objective response rates (ORR) and disease control rates (DCR) in patients meeting the criteria (63.6% ORR vs. …	Alpha-fetoprotein (AFP) level - Chemiluminescent Microparticle Immunoassay	Blood sample	Hepatocellular Carcinoma (HCC) - Unresectable	Human	anti-PD-1 - nivolumab, anti-PD-1 - pembrolizumab	Unresectable Hepatocellular Carcinoma, 95 patients	Objective Response Rate (ORR), Disease Control Rate (DCR), Overall Survival (OS), RECIST v1.1	Positive
PMC7757858	Intratumor microbial signature based on differential abundance of bacterial taxa. (Source: Lastly, as our IF staining suggests (Fig. 2), bacteria can be found inside CD45+ immune cells, which indicates that they might influence or reflect the immune state of the tumor microenvironment. To determine whether a specific intratumor microbial signature is correlated with the response to immunotherapy,…	Multiple bacterial taxa that were differentially more (n = 18) or less (n = 28) abundant in the melanomas of responders compared with nonresponders to immune checkpoint inhibitors (ICI). Taxa that were more abundant in tumors of responders included Clostridium, whereas Gardnerella vaginalis was more abundant in tumors of nonresponders. (Source: Although we did not find significant changes in the …	A comparison was made between metastatic melanomas from patients who responded to immune checkpoint inhibitors (n = 29) and those who did not respond (n = 48). A binomial test was used to calculate the P values for the enrichment or depletion of bacterial taxa in the responder cohort versus the nonresponder cohort. (Source: To determine whether a specific intratumor microbial signature is correla…	Bacterial taxa abundance via 16S rDNA sequencing	Tumor tissue (metastatic melanoma)	Melanoma - Metastatic Melanoma	Human	anti-PD-1/PD-L1/CTLA-4 - Immune Checkpoint Inhibitors (ICI)	Melanoma (n=77; 29 responders, 48 non-responders)	Response to immune checkpoint inhibitors	Both positive and negative depending on specific taxa (e.g., Clostridium positively correlated, Gardnerella vaginalis negatively correlated)
PMC8913830	PSscore. (Source: We developed the PSscore as a measure for pyroptosis regulation patterns. The PSscore of pyroptosis regulation pattern is a reliable biomarker, and it is valuable to predict prognosis, TME, and ICB therapeutic efficiency in glioma patients.)	The expression of 33 pyroptosis-related genes. Specifically, differentially expressed genes (DEGs) identified from different pyroptosis clusters were normalized, and overlapping genes identified from different pyroptosis gene clusters were selected using a univariate Cox regression model. (Source: In total, 33 related genes were extracted from pyroptosis research literature [13, 14, 22–24] (Table…	The PSscore model was constructed to quantify pyroptosis modification patterns using Principal Component Analysis (PCA) on the selected pyroptosis-related genes. Component 1 and Component 2 from the PCA were chosen as signature scores, and the PSscore was defined as the sum of these two components (PSscore = Σ(PC1i) + Σ(PC2i), where 'i' was the expression of pyroptosis-related genes). Patients we…	Gene expression data of pyroptosis-related genes (PSscore model based on 33 pyroptosis-related genes)	Tumor tissue (glioma samples)	Glioma	Human	anti-PD-1 - immunotherapy	Discovery/Testing: TCGA and CGGA databases (1716 glioma samples, specifically TCGA-CGGA meta-cohort including mRNAseq-693, mRNAseq-325, and TCGA-LGGGBM cohorts); Validation: Independently collected external clinical cohort (10 human glioma tissue specimens)	Immunotherapy response, overall survival	Positive
PMC9240063	NetBio (Network-Based Biomarkers), a network-based machine learning framework, which can also be combined with Tumor Mutational Burden (TMB) for improved prediction. (Source: "Here, we present a machine learning (ML) framework that leverages network-based analyses to identify ICI treatment biomarkers (NetBio) that can make robust predictions.", "Moreover, the NetBio-based prediction is superior t…	The features are the expression levels of NetBio pathways, which are defined as biological pathways (Reactome pathways) significantly enriched (adjusted P value < 0.01) with the top 200 genes having the highest influence scores. These genes are identified by network propagation using ICI targets as seed genes in a protein-protein interaction (PPI) network (STRING database v.11.0, score > 700). Wh…	A supervised machine learning model, specifically l2 regularized logistic regression, is used. It is trained using the expression levels of NetBio pathways (and optionally TMB) as input features to predict immunotherapy response (classified as responders and non-responders based on drug response or patient survival). Hyperparameter optimization is performed using fivefold cross-validation with a …	Transcriptomic data (gene expression levels of network-based biomarkers/Reactome pathways derived from PPI network propagation); Tumor Mutational Burden (TMB)	Tumor tissue	Melanoma; Gastric Cancer; Bladder Cancer	Human	anti-PD-1 - nivolumab; anti-PD-1 - pembrolizumab; anti-PD-L1 - atezolizumab; anti-CTLA-4 - ipilimumab	Gide et al. (Melanoma, n=91); Liu et al. (Melanoma, n=121); Kim et al. (Metastatic Gastric Cancer, n=45); IMvigor210 (Bladder Cancer, n=348); Auslander et al. (Melanoma, n=37); Prat et al. (Melanoma, n=25); Riaz et al. (Melanoma, n=49); Huang et al. (Melanoma, n=13)	Overall Survival; Progression-Free Survival (PFS); RECIST (Complete Response, Partial Response, Stable Disease, Progressive Disease); Cancer Recurrence	Positive
PMC9363980	RF16, an ensemble learning random forest classifier. (Source: To calculate the probability of response to immunotherapy, we developed an ensemble learning random forest classifier with 16 input features (hereafter called RF16).)	The RF16 model incorporates 16 input features: tumor mutational burden (TMB), fraction of copy number alteration (FCNA), HLA-I evolutionary divergence (HED), loss of heterozygosity (LOH) status in HLA-I, microsatellite instability (MSI) status, body mass index (BMI), sex, blood neutrophil-to-lymphocyte ratio (NLR), tumor stage, immunotherapy drug agent, age, cancer type, whether the patient recei…	The RF16 model is an ensemble learning random forest classifier implemented using the scikit-learn package in Python. It was trained on a comprehensively curated cohort of 1,479 patients treated with ICB across 16 different cancer types from MSKCC. The dataset was randomized by cancer type into an 80% training subsample (n=1,184) and a 20% test subsample (n=295). Five-fold cross-validation was us…	Genomic data (Tumor Mutational Burden (TMB), Fraction of Copy Number Alteration (FCNA), HLA-I Evolutionary Divergence (HED), Loss of Heterozygosity (LOH) status in HLA-I, Microsatellite Instability (MSI) status), Molecular data (Neutrophil-to-Lymphocyte Ratio (NLR), albumin, platelets, hemoglobin (HGB)), Clinical data (Body Mass Index (BMI), tumor stage, chemotherapy history, immunotherapy drug a…	Tumor tissue, Blood sample	Pan-cancer (16 different cancer types including Non-small Cell Lung Cancer, Melanoma, Renal Cell Carcinoma, Bladder Cancer, Head and Neck Cancer, Colorectal Cancer)	Human	anti-PD-1, anti-PD-L1, anti-CTLA-4, or combination immunotherapy	MSK-IMPACT cohort, 1,479 patients across 16 different cancer types (37% NSCLC, 13% Melanoma, 50% other cancers); Training set: 1,184 patients; Test set: 295 patients	Clinical response (RECIST v1.1: Complete Response/Partial Response vs. Stable Disease/Progressive Disease), Overall Survival, Progression-Free Survival	Positive (higher model probability indicates higher probability of response, longer OS, and longer PFS)

## Sheet: gpt_35
id	Predictor	Biosample Required	Data Required	Cancer	Species	Treatment	Feature	Model	Cohort Details	Target Outcome	Correlation with Efficacy
PMC10045974	PD1+ granulocyte percentage	Peripheral blood	Cytofluorimetric quantification of CD45+, PD1+, and PD-L1+ peripheral granulocyte populations	Hepatocellular Carcinoma	Human	anti-PD1 - Atezolizumab–Bevacizumab combination	Low baseline PD1+ granulocyte percentage (9.9 ± 9.1 vs. 29.2 ± 17.6) predicted responder patients to atezolizumab–bevacizumab. A lower granulocyte percentage on total white blood cells, irrespective of PD1 or PD-L1 expression, is also associated with responses to atezolizumab–bevacizumab.	The study used a cytofluorimetric test on peripheral blood to assay the baseline percentage of peripheral granulocytes and their PD1 and PD-L1 expression. The neutrophil to lymphocyte ratio (NLR) was considered, and all data were compared with the clinical course of patients.	Prospective Italian cohort of 34 patients treated with atezolizumab–bevacizumab	Response to atezolizumab–bevacizumab treatment	Positive correlation between low-baseline PD1+ granulocyte percentage and responses to atezolizumab–bevacizumab treatment
PMC6057471	HLA-I genotype	Normal DNA for HLA-I genotyping	HLA-I genotype data obtained through DNA sequencing or HLA typing assay	Melanoma and Non-small Cell Lung Cancer (NSCLC)	Human	anti-PD-1 or anti-CTLA-4 therapy	Maximal heterozygosity at HLA-I loci ('A,' 'B,' and 'C') improved overall survival after immune checkpoint blockade compared with patients who were homozygous for at least one HLA locus. HLA-B44 supertype was associated with extended survival, while HLA-B62 supertype or somatic loss of heterozygosity at HLA-I was linked to poor outcome.	HLA-I homozygosity in at least one locus was associated with reduced survival in cancer patients treated with immune checkpoint blockade. HLA-I homozygosity and low mutation burden were strongly associated with decreased survival. Loss of heterozygosity (LOH) of HLA-I genes in tumors was associated with reduced survival, particularly in patients with low mutation load. HLA heterozygosity influenc…	Cohort 1 (n=369) with advanced melanoma and NSCLC, Cohort 2 (n=1166) with various cancer types	Overall survival after immune checkpoint blockade therapy	Positive correlation between HLA-I heterozygosity and extended survival, negative correlation between HLA-I homozygosity or LOH at HLA-I loci and reduced survival
PMC6397669	Pretherapy bone marrow aspirate and peripheral blood CD3 percentage	Bone marrow aspirate for flow cytometry, next generation sequencing, immune profiling, mass cytometry, and immunohistochemistry	Pretherapy bone marrow aspirate and peripheral blood CD3 percentage for flow cytometry, 28-gene next generation sequencing, immune profiling with 17-color flow cytometry, 36 parameter mass cytometry, and immunohistochemistry on FFPE tissue sections	Acute Myeloid Leukemia (AML)	Human	anti-PD-1 - nivolumab in combination with azacitidine	Pretherapy bone marrow aspirate and peripheral blood CD3 percentage were significantly predictive for response on flow-cytometry. CTLA-4 was significantly up-regulated on CD4 + Teff in non-responders after 2 and 4 doses of nivolumab.	The predictive model utilized flow-cytometry to assess pretherapy bone marrow and peripheral blood CD3 percentage as predictors for response to azacitidine and nivolumab therapy. CTLA-4 up-regulation on CD4 + Teff was also observed as a potential predictor of non-response.	Seventy patients with relapsed/refractory AML treated with azacitidine and nivolumab	Overall Survival (OS), Event Free Survival (EFS), Duration of Response (DOR)	Positive correlation of pretherapy bone marrow and peripheral blood CD3 percentage with response to azacitidine and nivolumab therapy in AML patients
PMC6693632	IMPRES (IMmuno-PREdictive Score)	Tumor tissue	Transcriptomics data of immune checkpoint genes for feature selection and prediction	Melanoma	Human	anti-PD-1 and anti-CTLA-4	IMPRES is based on 15 pairwise transcriptomics relations between immune checkpoint genes, capturing logical relations between their transcriptional levels. The 15 most predictive features were selected through a feature selection procedure.	IMPRES is a predictor of ICB-response in melanoma that achieves an overall accuracy of AUC=0.83, outperforming existing predictors. It is validated on multiple datasets and uses pairwise relations between immune checkpoint genes' expression levels to predict response to immune checkpoint blockade therapy.	9 published datasets and a newly generated dataset with 31 patients treated with anti-PD-1 and 10 with anti-CTLA-4	Response to immune checkpoint blockade therapy	Positive
PMC7017111	Early alpha-fetoprotein (AFP) >10% reduction within 4 weeks of treatment.	Tumor tissue	AFP Level - Chemiluminescent Microparticle Immunoassay	Hepatocellular Carcinoma (HCC)	Human	anti-PD-1 - Nivolumab or Pembrolizumab	Early AFP reduction >10% within 4 weeks of treatment.	A 10-10 rule of early AFP response can predict objective response and survival to immune checkpoint inhibitor (ICI) treatment in unresectable hepatocellular carcinoma (HCC). ALBI grade and Child–Pugh class determines survival by ICI treatment.	95 patients with unresectable HCC treated with nivolumab or pembrolizumab	Overall Survival (OS)	Positive correlation of early AFP reduction with objective response and survival to ICI treatment in unresectable HCC
PMC7757858	Intratumor bacteria composition	Tumor tissue and adjacent normal tissues	Bacterial DNA quantification using real-time quantitative PCR (qPCR) with universal primers 967F and 1064R specific for the bacterial ribosomal 16S gene	Breast, lung, ovary, pancreas, melanoma, bone, brain tumors	Human	Not applicable	Distinct microbiome composition in different tumor types, with breast cancer having a richer and more diverse microbiome compared to other tumor types.	Comparison of beta-diversity and order-level phylotypes across different tumor types revealed unique microbial compositions specific to each tumor type.	1526 tumors and adjacent normal tissues across seven cancer types	Response to immunotherapy	Positive correlation between specific bacterial taxa abundance in melanoma tumors and response to immune checkpoint inhibitors (ICI)
PMC8913830	PSscore	Glioma tissue specimens	Expression levels of 33 pyroptosis-related genes, Tumor Mutational Burden (TMB), Immune checkpoint gene expression levels	Glioma	Human	anti-PD-1 immunotherapy	Pyroptosis regulation patterns based on 33 pyroptosis-related genes, TME cell infiltration characteristics, TMB, immune checkpoint therapy response	PSscore was developed as a scoring system to quantify pyroptosis regulation patterns. It was measured based on the expression of pyroptosis-related genes, unsupervised clustering analysis, and principal component analysis. PSscore was found to be significantly correlated with TMB and immune checkpoint therapy response, particularly anti-PD-1 immunotherapy. The PSscore was validated in an external…	1716 glioma samples from CGGA and TCGA databases, 10 human glioma tissue specimens	Prognosis, Tumor immune microenvironment, Response to anti-PD-1 immunotherapy	Positive correlation between high PSscore and enhanced response to anti-PD-1 immunotherapy
PMC9240063	NetBio-based machine learning framework	Tumor tissue	Transcriptomic data, Clinical outcomes data, Immunohistochemistry data, Tumor mutation burden data	Melanoma, Gastric cancer, Bladder cancer	Human	Anti-PD-1/PD-L1 inhibitors	Network-based transcriptomic biomarkers identified through network propagation and pathway enrichment analysis proximal to immunotherapy targets in a protein-protein interaction network.	The ML model trained using NetBio features accurately predicts immunotherapy response across different cancer types and cohorts, outperforming predictions based on gene-based biomarkers or tumor microenvironment-associated markers.	More than 700 ICI-treated patient samples with clinical outcomes and transcriptomic data in melanoma, gastric cancer, and bladder cancer	Immunotherapy response prediction	Positive correlation between NetBio-based predictions and immunotherapy response
PMC9363980	Random forest classifier with 16 input features (RF16)	Tumor tissue, normal tissue, blood sample	Genomic, molecular, demographic and clinical data from a cohort of 1,479 patients across 16 different cancer types	Multiple cancer types including non-small cell lung cancer (NSCLC), melanoma, renal cell carcinoma, bladder, head and neck, colorectal cancer	Human	anti-PD-1/PD-L1 inhibitors, CTLA-4 blockade or combination therapy	Genomic, molecular, clinical, and demographic variables including tumor mutational burden (TMB), fraction of copy number alteration (FCNA), HLA-I evolutionary divergence (HED), loss of heterozygosity (LOH) status in HLA-I, microsatellite instability (MSI) status, body mass index (BMI), sex, blood neutrophil-to-lymphocyte ratio (NLR), tumor stage, immunotherapy drug agent, age, cancer type, chemot…	The RF16 model aggregates the predictive effects across the selected features to derive a cancer type-specific probability of immunotherapy response. It significantly outperformed predictions based on TMB alone and a reference model (RF11) in predicting responders and non-responders across cancer types. The model provides high accuracy in predicting response, overall survival (OS), and progressio…	MSK-IMPACT cohort with 1,479 patients treated with immune checkpoint blockade	Overall survival (OS), Progression-free survival (PFS)	Positive correlation of model features with immune checkpoint blockade response

## Sheet: gpt_35_finetuned
id	Predictor	Biosample Required	Data Required	Cancer	Species	Treatment	Feature	Model	Cohort Details	Target Outcome	Correlation with Efficacy
PMC10045974	PD1+ Granulocyte Percentage	Blood Sample	Cell Level - Flow Cytometry	Liver - Hepatocellular Carcinoma	Human	anti-CTLA-4 + anti-PD-L1 - Atezolizumab + Bevacizumab	PD1+ Granulocyte Percentage	The RECIST 1.1 criteria was used to evaluate the tumor burden and determine response categorization.	cohort(s) for biomarker discovery:S. Orsola-Malpighi University Hospital of Bologna and the Center for Liver Disease, Maggiore Hospital, University of Milan (34 patients)	RECIST	negative
PMC6057471	HLA-B supertype	Normal Tissue	Genetic - Whole Exome Sequencing; Genetic - Targeted Gene Panel	Pan-cancer	Human	anti-CTLA-4; anti-CTLA-4 + anti-PD-1; anti-PD-1	The 27 HLA-A alleles and the 50 HLA-B alleles were classified into different supertypes.	The association between HLA-B supertype (B44 and B62) and overall survival was analyzed	cohort 1 at MSKCC (Pan-cancer, 369 patients); cohort 2 at MSKCC (Pan-cancer, 1166 patients)	Overall Survival	negative
PMC6397669	CD3+ cells in bone marrow aspirate	Bone Marrow Aspirate; Peripheral Blood	Cell Level - Flow Cytometry	Bone Marrow - Acute Myeloid Leukemia	Human	anti-CTLA-4 + anti-PD-1 - Nivolumab + Azacitidine	The frequency of CD3+ cells in bone marrow aspirate	The cut-off for the frequency of CD3+ cells in bone marrow aspirate to determine response is 13.2%	Dataset(s) for biomarker discovery: the 70 patients enrolled on study (AML, 70 patients)	RECIST v1.1	positive
PMC6693632	IMPRES	Tumor Tissue	Transcript Level - RNA-seq	Skin - Melanoma	Human	anti-CTLA-4; anti-CTLA-4 + anti-PD-1; anti-PD-1	15 pairwise relations between the normalized expression levels of 28 immune checkpoint genes	The number of pairwise relations that hold true in a sample determines its IMmuno-PREdictive Score (IMPRES), which ranges from 0-15.	Dataset(s) for biomarker discovery:Hill et al., Cell 2016 (Figure 2, 81 patients)Riaz et al., Cell 2017 (Figure 2, 154 patients)Van Allen et al., Science 2015 (Figure 216 patients) combined withHugo et al., Cell 2016 (Figure 224 patients, of which 190 are under anti-PD-1 therapy)	RECIST	positive
PMC7017111	Early Alpha-fetoprotein Reduction (>10% within 4 weeks)	Blood Sample	Blood Sample - Immunoassay	Liver - Hepatocellular Carcinoma	Human	anti-PD-1 - Nivolumab; anti-PD-1 - Pembrolizumab	Early Alpha-fetoprotein Reduction (>10% within 4 weeks)	The 10-10 rule is a predictor for ICI treatment	Taipei Veterans General Hospital (nivolumab or pembrolizumab, 95 patients)	RECIST	positive
PMC7757858	Intratumor Bacteria Abundance and Composition	Tumor Tissue; Not Applicable	Genetic - Targeted Sequencing	Pancreas - Pancreatic Cancer; Lung - Non-small Cell Lung Cancer; Skin - Melanoma; Bone - Osteosarcoma; Brain - Glioblastoma; Breast - Breast Cancer; Ovary - Ovarian Cancer	Human	anti-CTLA-4; anti-CTLA-4 + anti-PD-1; anti-PD-1	Abundance and composition of bacteria in the tumor microbiome	Comparison of the abundance and type of bacteria in tumors of responders and nonresponders	Wargo et al., Science 2021 (Cohort: metastatic melanomas, 77 patients)	RECIST	negative
PMC8913830	PSscore	Tumor Tissue	Transcript Level	Brain - Glioblastoma; Brain - Glioma	Human	anti-CTLA-4; anti-CTLA-4 + anti-PD-1; anti-PD-1	Not applicable	PSscore was developed to quantify the pyroptosis modification level of the patients by using principal component analysis (PCA). The procedures to calculate PSscore were not further detailed in the paper.	TCGA and CGGA cohorts (total 1018 patients for model construction); an independent validation cohort (10 glioma tissues for validation)	RECIST	positive
PMC9240063	NetBio (Network-Based Biomarkers)	Tumor Tissue; Blood Sample	Transcript Level - RNA-seq	Pan-cancer; Skin - Melanoma; Stomach - Gastric Cancer; Bladder - Bladder Cancer	Human	anti-PD-1 - Nivolumab; anti-PD-1 - Pembrolizumab; anti-PD-L1 - Atezolizumab	Pathway expression levels	L2 regularized logistic regression (LR)	Dataset(s) for model training:Gide et al., Nature Medicine 2019 (Melanoma, Figure 2 & 4, 91 patients)Liu et al., Clinical Cancer Research 2018 (Melanoma, Figure 2 & 4, 121 patients)Kim et al., Nature Medicine 2021 (Gastric Cancer, Figure 2 & 4, 45 patients)IMvigor210 (Bladder Cancer, Figure 2 & 4, 348 patients)Dataset(s) for validation:Huang et al., Clinical Cancer Research 2020 (Melanoma, Figure…	RECIST v1.1	positive
PMC9363980	Tumor Mutational Burden (TMB)	Tumor Tissue; Blood Sample	Genetic - Targeted DNA Sequencing; Clinical - Blood Test	Pan-cancer; Bladder; Head and Neck; Kidney - Renal Cell Carcinoma; Lung - Non-small Cell Lung Cancer; Skin - Melanoma	Human	anti-CTLA-4;anti-CTLA-4 + anti-PD-1;anti-PD-1	TMB: Total number of somatic tumor non-synonymous mutations normalized to the exonic coverage of the respective MSK-IMPACT panel	Random Forest Classifier with 16 input features (RF16)	Dataset(s) for model training: aMB 1484 patients from 16 cancer types (Figure 1 and Supplementary Figure 1)	RECIST; Overall Survival; Progression Free Survival	positive

## Sheet: gpt_4o_fewshot
id	Predictor	Biosample Required	Data Required	Cancer	Species	Treatment	Feature	Model	Cohort Details	Target Outcome	Correlation with Efficacy
PMC10045974	Low-Baseline PD1+ Granulocytes (Source: Low-Baseline PD1+ Granulocytes Predict Responses to Atezolizumab–Bevacizumab in Hepatocellular Carcinoma)	Blood Sample	Protein Level - Flow Cytometry	Liver - Hepatocellular Carcinoma	Human	anti-PD-L1 - Atezolizumab; anti-VEGF - Bevacizumab	Baseline percentage of PD1+ granulocytes in peripheral blood. (Source: A low baseline PD1+ granulocyte percentage identified patients likely to benefit from atezolizumab–bevacizumab. (mean ±SD of PD1+ granulocyte percentage in responders versus non-responders: 9.9 ± 9.1 vs. 29.2 ± 17.6; student’s t -test, p < 0.01))	Cytofluorimetric test on peripheral blood to measure PD1+ granulocyte percentage. Patients with lower baseline PD1+ granulocyte percentages are predicted to respond better to atezolizumab–bevacizumab treatment. (Source: A low-baseline PD1+ peripheral granulocyte percentage is associated with responses to atezolizumab–bevacizumab treatment in advanced HCC.)	Dataset(s) for biomarker discovery: Prospective Italian cohort (Hepatocellular Carcinoma, 34 patients)	RECIST; Time to Progression (TTP)	negative
PMC6057471	HLA Class I Genotype	Blood Sample; Tumor Tissue	Genotype - HLA Typing; Mutation Load - Whole Exome Sequencing	Multiple - Melanoma, Non-Small Cell Lung Cancer	Human	anti-CTLA-4 - Ipilimumab; anti-PD-1 - Nivolumab	HLA-I heterozygosity at loci A, B, and C, and specific HLA-B44 and HLA-B62 supertypes.	Survival analysis using Cox proportional hazard regression model to examine overall survival probability, with validation in independent cohorts and consideration of mutation load and loss of heterozygosity.	Dataset(s) for biomarker discovery: Cohort 1: 369 patients (Melanoma, NSCLC) Cohort 2: 1166 patients (Multiple cancer types) Dataset(s) for validation: Cohort 1: 269 patients (Melanoma) Cohort 2: 1166 patients (Multiple cancer types)	Overall Survival	positive (for HLA-B44 supertype); negative (for HLA-B62 supertype and HLA-I homozygosity)
PMC6397669	Pretherapy Bone Marrow and Peripheral Blood CD3 and CD8 T Cells (Source: 'Pretherapy bone marrow and peripheral blood CD3 and CD8 were significantly predictive for response on flow-cytometry.')	Bone Marrow Aspirate; Peripheral Blood	Protein Level - Flow Cytometry; Protein Level - Immunohistochemical Staining	Blood - Acute Myeloid Leukemia	Human	anti-PD-1 - Nivolumab	Percentage of CD3+ and CD8+ T cells in pretherapy bone marrow aspirates and peripheral blood. (Source: 'Responders had a higher frequency of pretherapy BMA CD3+ cells compared with NRs (32.5% versus 17.5%; p=0.04) and a higher frequency of pretherapy PB CD3+ cells (45% versus 21.8%, p=0.0058).')	Flow cytometry analysis was used to measure the frequency of CD3+ and CD8+ T cells in pretherapy bone marrow aspirates and peripheral blood to predict response to azacitidine and nivolumab therapy. (Source: 'Pretherapy bone marrow and peripheral blood CD3 and CD8 were significantly predictive for response on flow-cytometry.')	Dataset(s) for biomarker discovery: Single arm trial (Relapsed/Refractory AML, 70 patients) Dataset(s) for validation: Historical cohort (Relapsed/Refractory AML, 172 patients)	Overall Response Rate (ORR); Overall Survival (OS); Event-Free Survival (EFS); Duration of Response (DOR)	positive
PMC6693632	IMPRES (IMmuno-PREdictive Score). (Source: Robust prediction of response to immune checkpoint blockade therapy in metastatic melanoma)	Tumor Tissue	Transcript Level - RNA-seq	Skin - Melanoma (metastatic)	Human	anti-PD-1 - Nivolumab; anti-CTLA-4 - Ipilimumab	15 pairwise transcriptomics relations between immune checkpoint genes. (Source: Robust prediction of response to immune checkpoint blockade therapy in metastatic melanoma)	IMPRES is constructed by counting the number of predictive feature pairs that are fulfilled (true) in a sample given its transcriptomics data, resulting in a score ranging from 0-15. Higher scores predict better response to ICB. (Source: Robust prediction of response to immune checkpoint blockade therapy in metastatic melanoma)	Dataset(s) for biomarker discovery: Neuroblastoma cohort (108 patients) Dataset(s) for validation: 9 published melanoma datasets (256 samples) Massachusetts General Hospital dataset (41 samples)	Overall Survival; Progression-Free Survival; RECIST	positive
PMC7017111	Early AFP Reduction (Source: 'Early alpha-fetoprotein (AFP) >10% reduction (within 4 weeks) was the only independent predictor of best objective response (odds ratio: 7.259, p = 0.001).')	Blood Sample	Protein Level - Chemiluminescent Microparticle Immunoassay (AFP); Clinical - Child-Pugh Class; Clinical - ALBI Grade	Liver - Hepatocellular Carcinoma	Human	anti-PD-1 - Nivolumab; anti-PD-1 - Pembrolizumab	AFP reduction >10% within 4 weeks of treatment, baseline AFP level ≥10 ng/mL (Source: 'For patients with baseline AFP ≥10 ng/mL, significantly higher ORR (63.6% vs. 10.2%, p < 0.001) and disease control rate (81.8% vs. 14.3%, p < 0.001) were observed in those with early AFP reduction than those without.')	Univariate and multivariate analyses were used to identify early AFP reduction as an independent predictor of best objective response and overall survival. (Source: 'In univariate analysis, AFP >10% reduction within the first 4 weeks of treatment, baseline ALT level, as well as combination treatment were associated with best objective response. In multivariate analysis, early AFP response was the…	Dataset(s) for biomarker discovery: Taipei Veterans General Hospital (HCC, 95 patients)	RECIST v1.1; Overall Survival	positive
PMC7757858	Intratumor Bacteria (Source: 'We found that each tumor type has a distinct microbiome composition and that breast cancer has a particularly rich and diverse microbiome. The intratumor bacteria are mostly intracellular and are present in both cancer and immune cells. We also noted correlations between intratumor bacteria or their predicted functions with tumor types and subtypes, patients' smoking…	Tumor Tissue	DNA Level - 16S rDNA Sequencing; RNA Level - RNA FISH; Protein Level - Immunohistochemical Staining	Multiple - Breast, Lung, Ovary, Pancreas, Melanoma, Bone, Brain	Human	anti-PD-1 - Immune Checkpoint Inhibitors	Presence and composition of intratumor bacteria, including specific bacterial taxa and their predicted metabolic functions. (Source: 'We found that each tumor type has a distinct microbiome composition and that breast cancer has a particularly rich and diverse microbiome. The intratumor bacteria are mostly intracellular and are present in both cancer and immune cells. We also noted correlations b…	Correlation analysis between bacterial presence/composition and clinical outcomes, including response to immunotherapy. (Source: 'We also noted correlations between intratumor bacteria or their predicted functions with tumor types and subtypes, patients' smoking status, and the response to immunotherapy.')	Dataset(s) for biomarker discovery: 1526 tumor samples across seven cancer types (Breast, Lung, Ovary, Pancreas, Melanoma, Bone, Brain) Dataset(s) for validation: Not specified	Response to Immunotherapy	positive (for certain bacterial taxa in responders)
PMC8913830	PSscore (Pyroptosis Score). (Source: "We developed the PSscore as a measure for pyroptosis regulation patterns." and "The PSscore of pyroptosis regulation pattern is a reliable biomarker, and it is valuable to predict prognosis, TME, and ICB therapeutic efficiency in glioma patients.")	Tumor Tissue	Transcript Level - RNA-seq; Protein Level - Immunohistochemical Staining	Brain - Glioma	Human	anti-PD-1 - unspecified	Expression levels of 33 pyroptosis-related genes. (Source: "The roles of 33 pyroptosis-related genes in glioma were studied." and "Based on the expression of these 33 pyroptosis-related genes and the PCA method, we could clearly distinguish glioma samples.")	A scoring system based on principal component analysis (PCA) to quantify pyroptosis regulation patterns, which correlates with immune cell infiltration, TMB, and response to immunotherapy. (Source: "We constructed a scoring system for evaluation, named PSscore, and the procedures were as follows:... using principal component analysis (PCA)." and "The PSscore could evaluate the pyroptosis regulati…	Dataset(s) for biomarker discovery: TCGA cohort (Glioma, 896 patients) CGGA cohort (Glioma, 693 patients) CGGA cohort (Glioma, 325 patients) Dataset(s) for validation: External clinical cohort (Glioma, 10 patients)	Overall Survival; Tumor Mutation Burden (TMB); Immune Cell Infiltration	positive
PMC9240063	NetBio (Network-based Biomarkers). (Source: 'Here, we present a machine learning (ML) framework that leverages network-based analyses to identify ICI treatment biomarkers (NetBio) that can make robust predictions.')	Tumor Tissue	Transcript Level - RNA-seq	Melanoma; Gastric Cancer; Bladder Cancer	Human	anti-PD-1 - Nivolumab; anti-PD-1 - Pembrolizumab; anti-PD-L1 - Atezolizumab; anti-CTLA-4 - Ipilimumab	Biological pathways enriched with high-influence score genes proximal to ICI targets in a PPI network. (Source: 'Next, we selected genes with high-influence scores (top 200 genes), and identified biological pathways (Reactome pathways) enriched with the genes... We then used the selected biological pathways to predict the immunotherapy response and considered these pathways as Network-Based Bioma…	A machine learning model using logistic regression trained on the expression levels of NetBio pathways to predict immunotherapy response. (Source: 'To conduct ML-based immunotherapy-response predictions, we used NetBio as input features... Using the expression levels of the input features, we applied logistic regression to train the ML model.')	Dataset(s) for biomarker discovery: Gide et al. (Melanoma, 91 patients) Liu et al. (Melanoma, 121 patients) Kim et al. (Gastric Cancer, 45 patients) IMvigor210 (Bladder Cancer, 348 patients) Dataset(s) for validation: Auslander et al. (Melanoma, 37 patients) Prat et al. (Melanoma, 25 patients) Riaz et al. (Melanoma, 49 patients) Huang et al. (Melanoma, 13 patients)	Overall Survival; Progression-Free Survival; RECIST	positive
PMC9363980	Integrated Clinical-Genetic Model (RF16). (Source: 'Improved prediction of immune checkpoint blockade efficacy across multiple cancer types')	Tumor Tissue; Blood Sample	Genomic - Next-Generation Sequencing (NGS); Clinical - Demographic Data; Clinical - Blood Markers	Multiple Cancer Types	Human	anti-PD-1 - Pembrolizumab; anti-PD-1 - Nivolumab; anti-PD-L1 - Atezolizumab; anti-CTLA-4 - Ipilimumab	Genomic, molecular, clinical, and demographic variables including tumor mutational burden (TMB), fraction of copy number alteration (FCNA), HLA-I evolutionary divergence (HED), loss of heterozygosity (LOH) status in HLA-I, microsatellite instability (MSI) status, body mass index (BMI), sex, blood neutrophil-to-lymphocyte ratio (NLR), tumor stage, immunotherapy drug agent, age, cancer type, chemot…	An ensemble learning random forest classifier (RF16) trained on a dataset of 1,479 patients across 16 cancer types, using five-fold cross-validation to predict ICB response. The model integrates multiple features to derive a cancer type-specific probability of immunotherapy response. (Source: 'Improved prediction of immune checkpoint blockade efficacy across multiple cancer types')	Dataset(s) for biomarker discovery: MSK-IMPACT cohort (1,479 patients across 16 cancer types) Dataset(s) for validation: Training set (80% of MSK-IMPACT cohort, 1,184 patients) Test set (20% of MSK-IMPACT cohort, 295 patients)	Overall Survival; Progression-Free Survival; RECIST	positive

## Sheet: gpt_4o_zeroshot
id	Predictor	Biosample Required	Data Required	Cancer	Species	Treatment	Feature	Model	Cohort Details	Target Outcome	Correlation with Efficacy
PMC10045974	Low-baseline PD1+ peripheral granulocyte percentage. (Source: 'A low baseline PD1+ granulocyte percentage identified patients likely to benefit from atezolizumab–bevacizumab.')	Blood sample	PD1+ granulocyte percentage - Cytofluorimetric Test	Liver - Hepatocellular Carcinoma	Human	anti-PD-L1 - Atezolizumab, Bevacizumab	Baseline percentage of PD1+ peripheral granulocytes. (Source: 'A low-baseline PD1+ peripheral granulocyte percentage turned out to predict responder patients (mean ±SD of PD1+ granulocyte percentage in responders versus non-responders: 9.9 ± 9.1 vs. 29.2 ± 17.6; student’s t -test, p < 0.01).')	Cytofluorimetric test on peripheral blood to measure PD1 and PD-L1 expression on granulocytes. (Source: 'We have tested a prospective series of patients with advanced HCC treated with atezolizumab–bevacizumab combination with the aim of identifying biomarkers of response by using a simple cytofluorimetric test on peripheral blood.')	Hepatocellular Carcinoma, 34 patients	Time to Progression (TTP), RECIST 1.1	Negative
PMC6057471	HLA-I genotype. (Source: 'We determined the HLA-I genotype of 1535 advanced cancer patients treated with immune checkpoint blockade (ICB).')	normal DNA	HLA-I genotype	Melanoma, Non-small Cell Lung Cancer	Human	anti-CTLA-4, anti-PD-1, anti-PD-L1	HLA-I heterozygosity/homozygosity, HLA-B44 supertype, HLA-B62 supertype, somatic loss of heterozygosity at HLA-I. (Source: 'Maximal heterozygosity at HLA-I loci (“A,” “B,” and “C”) improved overall survival after ICB compared with patients who were homozygous for at least one HLA locus. In two independent melanoma cohorts, patients with the HLA-B44 supertype had extended survival, whereas the HLA…	Cox proportional hazard regression model. (Source: 'We examined HLA-I variation at each of the genes (HLA-A, -B, and -C) in cohort 1 and cohort 2 by using a Cox proportional hazard regression model to examine overall survival probability.')	Cohort 1: 369 patients (269 melanoma, 100 NSCLC); Cohort 2: 1166 patients (various cancer types including melanoma and NSCLC)	overall survival	positive for HLA-I heterozygosity, negative for HLA-I homozygosity and HLA-B62 supertype, positive for HLA-B44 supertype
PMC6397669	Pretherapy bone marrow and peripheral blood CD3 percentage. (Source: 'Pretherapy bone marrow and peripheral blood CD3 were significantly predictive for response on flow-cytometry.')	Bone marrow aspirate, Peripheral blood	Pretherapy bone marrow and peripheral blood CD3 and CD8 levels - Flow Cytometry	Acute Myeloid Leukemia	Human	anti-PD-1 - Nivolumab	Pretherapy bone marrow CD3+ cells and peripheral blood CD3+ cells. (Source: 'Responders had a higher frequency of pretherapy BMA CD3+ cells compared with NRs (32.5% versus 17.5%; p=0.04) and a higher frequency of pretherapy PB CD3+ cells (45% versus 21.8%, p=0.0058).')	The predictive model was based on flow-cytometry analysis of pretherapy bone marrow aspirate and peripheral blood samples to measure CD3+ cell percentages. Optimal cut-offs for predicting responses were identified using the Youden index, with CD3+ cells in pretherapy BMAs having a cut-off of 13.2% and in peripheral blood having a cut-off of 20.5%. (Source: 'Optimal cut-offs for predicting respons…	Relapsed/Refractory AML, 70 patients	Overall response rate (ORR), Overall survival (OS), Event-free survival (EFS)	Positive
PMC6693632	IMPRES. (Source: 'Here we build IMPRES, a predictor of ICB-response in melanoma which encompasses 15 pairwise transcriptomics relations between immune checkpoint genes.')	Tumor tissue	Transcriptomics data - RNA-sequencing	Melanoma - Metastatic Melanoma	Human	anti-PD-1, anti-CTLA-4	15 pairwise transcriptomics relations between immune checkpoint genes. (Source: 'We performed a feature selection procedure searching for a subset of these features that best separates spontaneously regressing NB patients from those with high risk progressing disease, resulting in 15 most predictive features.')	The prediction of spontaneous regression of a tumor sample from its expression data is made by counting the number of predictive feature pairs that are fulfilled (true) in that sample given its transcriptomics data. This number, ranging from 0–15, denotes its IMmuno-PREdictive Score (IMPRES), with higher scores predicting spontaneous regression. (Source: 'Based on these features, the prediction o…	9 published datasets and a newly generated dataset with 31 patients treated with anti-PD-1 and 10 with anti-CTLA-4, spanning 297 samples in total	Overall survival, progression-free survival	Positive
PMC7017111	Early alpha-fetoprotein (AFP) >10% reduction within 4 weeks. (Source: 'Early alpha-fetoprotein (AFP) >10% reduction (within 4 weeks) was the only independent predictor of best objective response (odds ratio: 7.259, p = 0.001).')	Blood sample	Alpha-fetoprotein (AFP) level - Chemiluminescent Microparticle Immunoassay	Liver - Hepatocellular Carcinoma	Human	anti-PD-1 - Nivolumab or Pembrolizumab	Early AFP reduction >10% within 4 weeks of treatment. (Source: 'An early AFP response was defined as >10% reduction from baseline level within 4 weeks of treatment.')	Multivariate analysis identified early AFP response as the only independent predictor of best objective response to ICI treatment. (Source: 'In multivariate analysis, early AFP response was the only independent predictor of best objective response to ICI treatment (odds ratio: 7.259, p = 0.001).')	Hepatocellular Carcinoma, 95 patients	Overall survival, Objective response rate	Positive
PMC7757858	intratumor microbial signature. (Source: 'To determine whether a specific intratumor microbial signature is correlated with the response to immunotherapy, we compared metastatic melanomas from patients who responded to immune checkpoint inhibitors (ICI) (n = 29) with those from patients who did not respond (n = 48).')	Tumor tissue	Bacterial taxa abundance - 16S rDNA sequencing	Melanoma	Human	anti-PD-1	multiple taxa that were differentially more (n = 18) or less (n = 28) abundant in the melanomas of responders compared with nonresponders. (Source: 'Although we did not find significant changes in the load of bacteria between responders and nonresponders to ICI, we did find multiple taxa that were differentially more (n = 18) or less (n = 28) abundant in the melanomas of responders compared with …	comparison of metastatic melanomas from patients who responded to immune checkpoint inhibitors (ICI) with those from patients who did not respond. (Source: 'To determine whether a specific intratumor microbial signature is correlated with the response to immunotherapy, we compared metastatic melanomas from patients who responded to immune checkpoint inhibitors (ICI) (n = 29) with those from patie…	Metastatic melanoma, 77 patients (29 responders, 48 nonresponders)	Response to immune checkpoint inhibitors	Positive for Clostridium, Negative for Gardnerella vaginalis
PMC8913830	PSscore. (Source: This study performed a comprehensive analysis of pyroptosis in the glioma, unveiling its potential value in glioma prognosis prediction and therapy efficacy.)	Tumor tissue	PSscore, GSDMD expression level, CD3+ T cells, CD3+PD-1+ cells	Glioma	Human	anti-PD-1	Expression levels of 33 pyroptosis-related genes. (Source: We identified two distinct pyroptosis regulation patterns by analyzing the expression of 33 genes related to pyroptosis.)	The PSscore model was developed using principal component analysis (PCA) to quantify pyroptosis regulation patterns. It was validated in an independently collected external clinical cohort. (Source: We developed the PSscore as a measure for pyroptosis regulation patterns. The PSscore model was based on principal component analysis algorithms.)	Glioma, 1716 samples from CGGA and TCGA databases; 10 human glioma tissue specimens from the Affiliated Hospital of Qingdao University	Overall survival, immune cell infiltration, response to anti-PD-1 immunotherapy	Positive
PMC9240063	NetBio. (Source: 'Here, we present a machine learning (ML) framework that leverages network-based analyses to identify ICI treatment biomarkers (NetBio) that can make robust predictions.')	Tumor tissue	Transcriptomic data	Melanoma, Gastric Cancer, Bladder Cancer	Human	anti-PD-1 - nivolumab, pembrolizumab; anti-PD-L1 - atezolizumab; anti-CTLA-4 - ipilimumab	Network-based biomarkers (NetBio) pathways. (Source: 'Next, we selected genes with high-influence scores (top 200 genes), and identified biological pathways (Reactome pathways) enriched with the genes... We then used the selected biological pathways to predict the immunotherapy response and considered these pathways as Network-Based Biomarkers (NetBio).')	Logistic regression model trained using the expression levels of NetBio pathways. (Source: 'Using the expression levels of the input features, we applied logistic regression to train the ML model... To train an ML model using supervised learning, we used different combinations of training and test datasets to extensively measure the consistency of the prediction performances.')	Melanoma (Gide et al., Liu et al., Auslander et al., Prat et al., Riaz et al., Huang et al.), Metastatic Gastric Cancer (Kim et al.), Bladder Cancer (IMvigor210)	Overall survival, progression-free survival, RECIST	Positive
PMC9363980	ensemble learning random forest classifier with 16 input features (RF16). (Source: 'To calculate the probability of response to immunotherapy, we developed an ensemble learning random forest classifier with 16 input features (hereafter called RF16).')	Tumor tissue, Blood sample	Genomic data (TMB, FCNA, HED, LOH status in HLA-I, MSI status), Molecular data (albumin, platelets, HGB), Clinical data (tumor stage, chemotherapy history, immunotherapy drug agent), Demographic data (BMI, sex, age), Blood markers (NLR)	Multiple cancer types including Lung - Non-small Cell Lung Cancer, Melanoma, Renal Cell Carcinoma, Bladder Cancer, Head and Neck Cancer, Colorectal Cancer	Human	anti-PD-1/PD-L1, anti-CTLA-4, combination of both	genomic, molecular, clinical and demographic variables including tumor mutational burden (TMB), fraction of copy number alteration (FCNA), HLA-I evolutionary divergence (HED), loss of heterozygosity (LOH) status in HLA-I, microsatellite instability (MSI) status, body mass index (BMI), sex, blood neutrophil-to-lymphocyte ratio (NLR), tumor stage, immunotherapy drug agent, age, cancer type, chemoth…	The model was trained using a random forest classifier with five-fold cross-validation on 80% of the dataset, and evaluated on the remaining 20%. It aggregates the predictive effects across selected features to derive a cancer type-specific probability of immunotherapy response. (Source: 'We randomized our dataset by cancer type into a training subsample (80%, n = 1,184) (Fig. 1b and Table 1), fo…	MSK-IMPACT cohort with 1,479 patients treated with ICB across 16 different cancer types	Overall survival, Progression-free survival, RECIST	Positive

## Sheet: gpt_4_fewshot
id	Predictor	Biosample Required	Data Required	Cancer	Species	Treatment	Feature	Model	Cohort Details	Target Outcome	Correlation with Efficacy
PMC10045974	Low-baseline PD1+ Granulocytes (Source: Low-Baseline PD1+ Granulocytes Predict Responses to Atezolizumab–Bevacizumab in Hepatocellular Carcinoma)	Blood Sample	Protein Level - Cytofluorimetric Test	Liver - Hepatocellular Carcinoma	Human	anti-PD-L1 - Atezolizumab; anti-VEGF - Bevacizumab	Percentage of PD1+ granulocytes in peripheral blood measured by cytofluorimetric test. (Source: Low-Baseline PD1+ Granulocytes Predict Responses to Atezolizumab–Bevacizumab in Hepatocellular Carcinoma)	Patients with a lower percentage of PD1+ granulocytes in peripheral blood are more likely to respond to atezolizumab–bevacizumab treatment. (Source: Low-Baseline PD1+ Granulocytes Predict Responses to Atezolizumab–Bevacizumab in Hepatocellular Carcinoma)	Dataset(s) for biomarker discovery: Prospective Italian cohort of 34 patients treated by atezolizumab–bevacizumab	RECIST; Time to Progression	negative (lower PD1+ granulocyte percentage associated with better response)
PMC6057471	HLA Class I Genotype (Source: Patient HLA class I genotype influences cancer response to checkpoint blockade immunotherapy)	Blood Sample	Genotype - DNA Sequencing	Melanoma; Non-small Cell Lung Cancer	Human	anti-PD-1; anti-CTLA-4	HLA-I loci 'A', 'B', and 'C' heterozygosity, specific alleles like HLA-B44 and HLA-B*15:01, and their impact on neoantigen presentation and immune response. (Source: Patient HLA class I genotype influences cancer response to checkpoint blockade immunotherapy)	Analysis of overall survival using Cox proportional hazard regression model based on HLA-I genotype heterozygosity and specific allele impact, validated across multiple cohorts. (Source: Patient HLA class I genotype influences cancer response to checkpoint blockade immunotherapy)	Cohort 1: 369 patients treated with anti–CTLA-4 or anti–PD-1 therapy; Cohort 2: 1166 patients treated with drugs targeting CTLA-4, PD-1/PD-L1, or a combination of both	Overall Survival	positive (heterozygosity at HLA-I loci associated with improved survival)
PMC6397669	Pretherapy bone marrow aspirate and peripheral blood CD3 percentage (Source: Efficacy, Safety, and Biomarkers of Response to Azacitidine and Nivolumab in Relapsed/Refractory Acute Myeloid Leukemia: A Non-randomized, Open-label, Phase 2 Study)	Bone Marrow Aspirate; Peripheral Blood	Pretherapy bone marrow and peripheral blood CD3 and CD8 levels - Flow Cytometry; CTLA-4 expression on CD4+ Teff - Flow Cytometry	Blood - Acute Myeloid Leukemia (AML)	Human	anti-PD-1 - Nivolumab; Azacitidine	Pretherapy bone marrow and peripheral blood CD3 and CD8 were significantly predictive for response on flow-cytometry. CTLA-4 was significantly up-regulated on CD4+ Teff in non-responders after 2 and 4 doses of nivolumab. (Source: Efficacy, Safety, and Biomarkers of Response to Azacitidine and Nivolumab in Relapsed/Refractory Acute Myeloid Leukemia: A Non-randomized, Open-label, Phase 2 Study)	Flow cytometry analysis of pretherapy bone marrow aspirate and peripheral blood to measure CD3 and CD8 percentages, which were found to be predictive of response to treatment with azacitidine and nivolumab. (Source: Efficacy, Safety, and Biomarkers of Response to Azacitidine and Nivolumab in Relapsed/Refractory Acute Myeloid Leukemia: A Non-randomized, Open-label, Phase 2 Study)	Dataset(s) for biomarker discovery: 70 patients with relapsed/refractory AML treated with azacitidine and nivolumab	Overall Response Rate (ORR); Complete Remission (CR)/Complete Remission with insufficient recovery of counts (CRi); Partial Response (PR); Hematologic Improvement (HI); Stable Disease (SD)	positive (higher pretherapy bone marrow and peripheral blood CD3 and CD8 levels correlated with better response rates)
PMC6693632	IMPRES (IMmuno-PREdictive Score)	Tumor Tissue	Transcript Level - RNA-seq	Skin - Melanoma (metastatic)	Human	anti-PD-1; anti-CTLA-4	15 pairwise transcriptomics relations between immune checkpoint genes. (Source: Robust prediction of response to immune checkpoint blockade therapy in metastatic melanoma)	IMPRES is based on the hypothesis that immune mechanisms underlying spontaneous regression in neuroblastoma can predict ICB response in melanoma. It uses pairwise relations of immune checkpoint genes' expression to generate a score predicting the likelihood of response to ICB. (Source: Robust prediction of response to immune checkpoint blockade therapy in metastatic melanoma)	Dataset(s) for biomarker discovery and validation: 9 published datasets and a newly generated dataset with 31 patients treated with anti-PD-1 and 10 with anti-CTLA-4, spanning 297 samples in total.	Overall Survival; Progression-Free Survival	positive
PMC7017111	Early alpha-fetoprotein (AFP) reduction	Blood Sample	Protein Level - Alpha-fetoprotein (AFP) Test	Liver - Hepatocellular Carcinoma	Human	anti-PD-1 - Nivolumab; anti-PD-1 - Pembrolizumab	A reduction of AFP levels by more than 10% within the first 4 weeks of treatment. (Source: Predictors of Response and Survival in Immune Checkpoint Inhibitor-Treated Unresectable Hepatocellular Carcinoma)	The model uses early AFP reduction as a predictor for objective response and overall survival in patients treated with immune checkpoint inhibitors for unresectable hepatocellular carcinoma. (Source: Predictors of Response and Survival in Immune Checkpoint Inhibitor-Treated Unresectable Hepatocellular Carcinoma)	Dataset(s) for biomarker discovery: 95 patients with unresectable hepatocellular carcinoma treated with nivolumab or pembrolizumab	Overall Survival; RECIST	positive (higher AFP reduction within 4 weeks correlated with better response and survival)
PMC7757858	Intratumor Microbiome Composition	Tumor Tissue	Bacterial DNA - qPCR; Bacterial RNA - FISH; Bacterial Protein - Immunohistochemistry	Breast, Lung, Ovary, Pancreas, Melanoma, Bone, Brain	Human	Not Applicable	Distinct microbiome compositions specific to each tumor type, with breast cancer showing particularly rich and diverse microbiome. Intratumor bacteria are mostly intracellular and present in both cancer and immune cells. (Source: The human tumor microbiome is composed of tumor type-specific intracellular bacteria)	Comprehensive analysis using a combination of methods including qPCR, IHC, RNA FISH, and multiplexed 16S rDNA sequencing to detect and characterize the microbiome within various tumor types. (Source: The human tumor microbiome is composed of tumor type-specific intracellular bacteria)	Dataset(s) for biomarker discovery: 1526 tumors and adjacent normal tissues across seven cancer types	Not Applicable	Not Applicable
PMC8913830	PSscore of pyroptosis regulation pattern (Source: Comprehensive analysis of pyroptosis regulation patterns and their influence on tumor immune microenvironment and patient prognosis in glioma)	Tumor Tissue	Transcript Level - RNA-seq; Protein Level - Immunohistochemical Staining	Brain - Glioma	Human	anti-PD-1	The PSscore is calculated based on the expression of pyroptosis-related genes, which include genes like GSDMD that are crucial in mediating inflammation and cell death. This score also integrates the tumor microenvironment's immune cell infiltration characteristics. (Source: Comprehensive analysis of pyroptosis regulation patterns and their influence on tumor immune microenvironment and patient p…	The PSscore is derived using principal component analysis (PCA) focusing on the first two principal components of the expression data of pyroptosis-related genes. This scoring system quantifies individual pyroptosis regulation patterns to predict patient prognosis and immunotherapy outcomes. (Source: Comprehensive analysis of pyroptosis regulation patterns and their influence on tumor immune micr…	Dataset(s) for biomarker discovery and validation: TCGA, CGGA, GTEx, and an independent clinical cohort from the Affiliated Hospital of Qingdao University	Overall Survival; Immunotherapy Response	positive (higher PSscore associated with enhanced response to anti-PD-1 immunotherapy)
PMC9240063	NetBio (Network-Based Biomarkers)	Tumor Tissue	Transcript Level - RNA-seq	Melanoma, Gastric Cancer, Bladder Cancer	Human	anti-PD-1 - Nivolumab; anti-PD-L1 - Atezolizumab; anti-CTLA-4 - Ipilimumab	Biological pathways located proximal to ICI targets in a protein-protein interaction (PPI) network, identified using network propagation with ICI targets as seed genes. Top 200 genes with high influence scores were selected, and Reactome pathways enriched with these genes were identified as NetBio. (Source: Network-based machine learning approach to predict immunotherapy response in cancer patien…	Machine learning framework using logistic regression, trained on expression levels of NetBio features to predict immunotherapy response. The model was validated across multiple cancer types and datasets, showing superior prediction accuracy compared to other biomarkers. (Source: Network-based machine learning approach to predict immunotherapy response in cancer patients)	Dataset(s) for biomarker discovery and validation: Over 700 ICI-treated patient samples across melanoma, gastric cancer, and bladder cancer cohorts.	Drug Response (reduced tumor size), Overall Survival	positive
PMC9363980	RF16 Model	Tumor Tissue, Blood Sample	Genomic, Molecular, Demographic, Clinical Data - Machine Learning Model	Multiple Types - Including Non-small Cell Lung Cancer, Melanoma, Renal Cell Carcinoma, Bladder, Head and Neck, Colorectal Cancer	Human	anti-PD-1/PD-L1, anti-CTLA-4 - Various Agents	16 input features including tumor mutational burden (TMB), fraction of copy number alteration (FCNA), HLA-I evolutionary divergence (HED), loss of heterozygosity (LOH) status in HLA-I, microsatellite instability (MSI) status, body mass index (BMI), sex, blood neutrophil-to-lymphocyte ratio (NLR), tumor stage, immunotherapy drug agent, age, cancer type, prior chemotherapy, and blood levels of albu…	An ensemble learning random forest classifier (RF16) that integrates genomic, molecular, clinical, and demographic variables to predict immunotherapy response, trained on a dataset of 1,479 patients and validated on a separate test set. (Source: Improved prediction of immune checkpoint blockade efficacy across multiple cancer types)	Memorial Sloan Kettering Cancer Center (MSKCC) cohort with 1,479 patients treated with ICB across 16 different cancer types	Overall Survival, Progression-Free Survival, RECIST	positive

## Sheet: gpt_4_zeroshot
id	Predictor	Biosample Required	Data Required	Cancer	Species	Treatment	Feature	Model	Cohort Details	Target Outcome	Correlation with Efficacy
PMC10045974	Low-baseline PD1+ granulocyte percentage. (Source: Low-Baseline PD1+ Granulocytes Predict Responses to Atezolizumab–Bevacizumab in Hepatocellular Carcinoma)	Peripheral blood	PD1+ granulocyte percentage	Hepatocellular Carcinoma	Human	anti-PD-L1 - Atezolizumab–Bevacizumab	Percentage of PD1+ granulocytes in peripheral blood measured by cytofluorimetric test. (Source: Low-Baseline PD1+ Granulocytes Predict Responses to Atezolizumab–Bevacizumab in Hepatocellular Carcinoma)	Patients were stratified into high and low sub-groups based on the mean percentage of PD1+ granulocytes as a cutoff. Kaplan–Meier survival curves with log-rank tests were used to test differences in time to progression (TTP) during atezolizumab–bevacizumab treatment between these groups. (Source: Low-Baseline PD1+ Granulocytes Predict Responses to Atezolizumab–Bevacizumab in Hepatocellular Carcin…	34 patients with advanced HCC treated at S. Orsola-Malpighi University Hospital of Bologna and Center for Liver Disease, Maggiore Hospital, University of Milan, April 2022 to August 2022	Time to progression (TTP) according to RECIST 1.1	Positive (lower PD1+ granulocyte percentage in responders)
PMC6057471	HLA-I genotype and specific HLA-I alleles (Source: Patient HLA class I genotype influences cancer response to checkpoint blockade immunotherapy)	Normal DNA	HLA-I genotype	Melanoma, Non-small Cell Lung Cancer	Human	anti-CTLA-4, anti-PD-1	HLA-I heterozygosity, specific HLA-I alleles such as HLA-B44 and HLA-B*15:01, and mutation load (Source: Patient HLA class I genotype influences cancer response to checkpoint blockade immunotherapy)	Survival and genetic association analyses using Cox proportional hazard regression model to examine overall survival probability, considering factors like HLA-I zygosity, mutation load, and specific HLA-I alleles (Source: Patient HLA class I genotype influences cancer response to checkpoint blockade immunotherapy)	Cohort 1: 369 patients (269 melanoma, 100 NSCLC), Cohort 2: 1166 patients (various cancers including melanoma and NSCLC)	Overall survival	Positive correlation of HLA-I heterozygosity with survival; negative correlation of HLA-I homozygosity with survival
PMC6397669	Pretherapy bone marrow aspirate and peripheral blood CD3 percentage. (Source: Efficacy, Safety, and Biomarkers of Response to Azacitidine and Nivolumab in Relapsed/Refractory Acute Myeloid Leukemia: A Non-randomized, Open-label, Phase 2 Study)	Bone marrow aspirate, peripheral blood	Pretherapy bone marrow aspirate and peripheral blood CD3 percentage, CTLA-4 expression on CD4+ Teff cells	Acute Myeloid Leukemia - Relapsed/Refractory	Human	anti-PD-1 - Nivolumab combined with Azacitidine	The features include pretherapy bone marrow aspirate and peripheral blood CD3 percentage, with optimal cut-offs identified for predicting responses. CD3+ and CD8+ cells in pretherapy BMAs were identified to be the best predictors of response, with optimal cut-offs of 13.2% and 4.01%, respectively. (Source: Efficacy, Safety, and Biomarkers of Response to Azacitidine and Nivolumab in Relapsed/Refra…	The predictive model used multivariate analysis and identified no prior HMA, higher pretherapy BM aspirate CD3+, and the presence of ASXL1 mutation as trends for improved ORR. Optimal cut-offs for predicting responses were identified using the Youden index. (Source: Efficacy, Safety, and Biomarkers of Response to Azacitidine and Nivolumab in Relapsed/Refractory Acute Myeloid Leukemia: A Non-rando…	70 patients with relapsed/refractory AML treated with azacitidine and nivolumab	Overall response rate (ORR), complete remission (CR)/complete remission with insufficient recovery of counts (CRi), partial response (PR), hematologic improvement (HI), stable disease (SD), overall survival (OS), event-free survival (EFS)	Positive correlation of pretherapy bone marrow and peripheral blood CD3 percentage with response; negative correlation of CTLA-4 expression on CD4+ Teff cells in non-responders
PMC6693632	IMPRES. (Source: Here we build IMPRES, a predictor of ICB-response in melanoma which encompasses 15 pairwise transcriptomics relations between immune checkpoint genes.)	Tumor biopsies	Transcriptomics data, specifically pairwise relations between immune checkpoint genes' expression levels	Melanoma - Metastatic Melanoma	Human	anti-PD-1, anti-CTLA-4	15 pairwise relations between immune checkpoint genes' expression. (Source: IMPRES is validated on 9 published datasets 1 – 6 and on a newly generated dataset with 31 patients treated with anti-PD-1 and 10 with anti-CTLA-4, spanning 297 samples in total.)	The prediction of spontaneous regression of a tumor sample from its expression data is simply made by counting the number of predictive feature pairs that are fulfilled (true) in that sample given its transcriptomics data. This number, ranging from 0–15, denotes its IMmuno-PREdictive Score (IMPRES), with higher scores predicting spontaneous regression. (Source: We performed a feature selection pr…	9 published datasets and a newly generated dataset with 31 patients treated with anti-PD-1 and 10 with anti-CTLA-4, spanning 297 samples in total	Overall survival, progression-free survival	Positive; higher IMPRES scores are associated with better response to ICB, improved overall survival, and progression-free survival
PMC7017111	Early alpha-fetoprotein (AFP) reduction >10% within 4 weeks of treatment. (Source: Early alpha-fetoprotein (AFP) >10% reduction (within 4 weeks) was the only independent predictor of best objective response (odds ratio: 7.259, p = 0.001).)	Blood sample	Alpha-fetoprotein (AFP) level reduction >10% within 4 weeks of treatment	Liver - Hepatocellular Carcinoma	Human	anti-PD-1 - nivolumab or pembrolizumab	Alpha-fetoprotein (AFP) level, with a specific focus on a reduction greater than 10% within the first 4 weeks of treatment as a significant feature. (Source: Early alpha-fetoprotein (AFP) >10% reduction (within 4 weeks) was the only independent predictor of best objective response (odds ratio: 7.259, p = 0.001).)	The model used multivariate analysis to identify early AFP reduction as an independent predictor of best objective response and overall survival in patients treated with ICIs for unresectable HCC. (Source: In multivariate analysis, early AFP response was the only independent predictor of best objective response to ICI treatment (odds ratio: 7.259, p = 0.001).)	95 patients with unresectable hepatocellular carcinoma treated with nivolumab or pembrolizumab	Overall survival (OS), best objective response rate (ORR) based on RECIST v1.1	Positive (higher ORR and OS in patients with early AFP reduction >10%)
PMC7757858	Intratumor bacterial composition and function. (Source: The study found correlations between intratumor bacteria or their predicted functions with tumor types and subtypes, patients' smoking status, and the response to immunotherapy.)	Tumor tissue, normal adjacent tissue	Bacterial DNA and RNA levels, bacterial species identification	Melanoma	Human	anti-PD-1 - not specified	Bacterial species and metabolic pathways. (Source: The study detected 9190 bacterial species across different tumor or normal tissue types and identified specific MetaCyc metabolic pathways associated with clinical features.)	Multiplexed 16S rDNA sequencing and MetaCyc pathway analysis. (Source: The study used a multiplexed 16S rDNA sequencing protocol to amplify five short regions along the 16S rRNA gene and used the PICRUSt2 tool to map the 16S sequences to the genes and pathways that these bacterial species may harbor.)	Melanoma, 77 patients (29 responders, 48 nonresponders)	Response to immune checkpoint inhibitors	Positive for Clostridium in responders, negative for Gardnerella vaginalis in nonresponders
PMC8913830	PSscore of pyroptosis regulation pattern. (Source: Comprehensive analysis of pyroptosis regulation patterns and their influence on tumor immune microenvironment and patient prognosis in glioma)	Tumor tissue	Gene expression data (FPKM values), Pyroptosis-related genes expression, TMB calculation	Glioma	Human	anti-PD-1	The features include the expression of 33 pyroptosis-related genes, immune cell infiltration properties, and tumor mutational burden (TMB). (Source: Comprehensive analysis of pyroptosis regulation patterns and their influence on tumor immune microenvironment and patient prognosis in glioma)	The PSscore model is based on principal component analysis (PCA) of the expression of 33 pyroptosis-related genes to quantify pyroptosis regulation patterns. This model correlates PSscore with TMB and immune checkpoint blockade (ICB) therapeutic advantages. (Source: Comprehensive analysis of pyroptosis regulation patterns and their influence on tumor immune microenvironment and patient prognosis …	1716 glioma samples from CGGA and TCGA databases, 10 human glioma tissues from Affiliated Hospital of Qingdao University	Overall survival, immune checkpoint therapy outcome	Positive correlation of high PSscore with enhanced response to anti-PD-1 immunotherapy
PMC9240063	NetBio (Source: Network-based machine learning approach to predict immunotherapy response in cancer patients)	Tumor tissue	Transcriptomic data, Network-based biomarkers (NetBio)	Melanoma, Gastric Cancer, Bladder Cancer	Human	anti-PD-1 - nivolumab, pembrolizumab; anti-PD-L1 - atezolizumab; anti-CTLA-4 - ipilimumab	Expression levels of network-based biomarkers, specifically biological pathways located proximal to immunotherapy targets in a protein-protein interaction (PPI) network. (Source: Network-based machine learning approach to predict immunotherapy response in cancer patients)	Logistic regression trained on expression levels of network-based biomarkers using within-study and across-study predictions, extensively tested under various training conditions. (Source: Network-based machine learning approach to predict immunotherapy response in cancer patients)	Melanoma (Gide et al., Liu et al., Auslander et al., Prat et al., Riaz et al.), Metastatic Gastric Cancer (Kim et al.), Bladder Cancer (IMvigor210), Total patient samples: 700+	Overall survival, Progression-free survival, Drug response (tumor size reduction)	Positive (higher NetBio expression in responders)
PMC9363980	RF16 model. (Source: Improved prediction of immune checkpoint blockade efficacy across multiple cancer types)	Tumor tissue, peripheral blood	Genomic data (TMB, FCNA, LOH in HLA-I, MSI status), molecular data (HLA-I evolutionary divergence), clinical data (tumor stage, immunotherapy drug agent, history of chemotherapy), demographic data (age, sex), blood markers (NLR, albumin, platelets, hemoglobin)	Multiple types including non-small cell lung cancer (NSCLC), melanoma, renal cell carcinoma, bladder cancer, head and neck cancer, colorectal cancer	Human	Anti-PD-1/PD-L1 inhibitors, CTLA-4 blockade	The features included in the RF16 model are tumor mutational burden (TMB), fraction of copy number alteration (FCNA), HLA-I evolutionary divergence (HED), loss of heterozygosity (LOH) status in HLA-I, microsatellite instability (MSI) status, body mass index (BMI), sex, blood neutrophil-to-lymphocyte ratio (NLR), tumor stage, immunotherapy drug agent, age, cancer type, chemotherapy history, and bl…	The RF16 model is an ensemble learning random forest classifier that integrates genomic, molecular, clinical, and demographic variables to predict the probability of response to immunotherapy. It was trained using a dataset randomized by cancer type into a training subsample and a test subsample, with five-fold cross-validation on the training data. (Source: Improved prediction of immune checkpoi…	1,479 patients across 16 different cancer types from Memorial Sloan Kettering Cancer Center, treated with ICB, including 409 responders and 1,070 non-responders	Overall survival (OS), progression-free survival (PFS), RECIST v1.1	Positive (higher model-predicted probability of response associated with actual responders and longer OS and PFS)

[truncated: 1 more sheets: ICI Efficacy]
